# Supplementary material for: Genetic markers for non-syndromic orofacial clefts in populations of European ancestry: a meta-analysis
Source: Sci Rep. 2022 Jan 24;12:1214. doi: 10.1038/s41598-021-02159-5 (PMC8786890; doi:10.1038/s41598-021-02159-5)
Supplement: Supplementary file 3 — Supplementary Information 3. [file 41598_2021_2159_MOESM3_ESM.xlsx]

## Sheet: Supplementary Table S3
	Genetic markers for non-syndromic orofacial clefts in populations of European ancestry: a meta-analysis
	Lara Slavec, Nataša Karas Kuželički, Igor Locatelli, Ksenija Geršak
	Correspondence: Prof. Ksenija Geršak, MD, PhD;
	Division of Gynaecology and Obstetrics, University Medical Centre Ljubljana, Ljubljana, Slovenia;
	Department of Gynaecology and Obstetrics, Faculty of Medicine, University of Ljubljana, Ljubljana, Slovenia;
	Email: ksenija.gersak@mf.uni-lj.si
	Supplementary Table S3 List of the genetic markers included in the systematic review but not in the meta-analysis, with their chromosome locations and their references
	Gene/gene region number	Chromosome number	Gene symbol	Genomic location of the gene	Genetic marker	Allele (major/minor)	Reference - first author (year of publication)
	1	1	SKI	1p36.33 (chr1:2,228,319-2,310,213(GRCh38/hg38))	rs12562937	C/T	Nikopensius et al. (2010a)
	1	1	SKI	1p36.33 (chr1:2,228,319-2,310,213(GRCh38/hg38))	rs1809822	A/C	Jagomagi et al. (2010)
	2	1	MTHFR	1p36.22 (chr1:11,785,723-11,806,920(GRCh38/hg38))	rs1476413	C/T	Jagomagi et al. (2010)
	2	1	MTHFR	1p36.22 (chr1:11,785,723-11,806,920(GRCh38/hg38))	rs1994798	A/G	Jagomagi et al. (2010)
	2	1	MTHFR	1p36.22 (chr1:11,785,723-11,806,920(GRCh38/hg38))	rs4846054	T/C	Jagomagi et al. (2010)
	2	1	MTHFR	1p36.22 (chr1:11,785,723-11,806,920(GRCh38/hg38))	rs2076001	A/G	Jagomagi et al. (2010)
	3	1	GRHL3	1p36.11 (chr1:24,319,322-24,364,482(GRCh38/hg38))	rs113965554	/A	Leslie et al. (2016b)
	4	1	NEGR1	1p31.1 (chr1:71,395,943-72,282,847(GRCh38/hg38)	rs77709389	G/A	Ludwig et al. (2017)
	6	1	ARHGAP29	1p22.1 (chr1:94,148,988-94,275,068(GRCh38/hg38))	rs148959325	G/A	Leslie et al. (2012)
	6	1	ARHGAP29	1p22.1 (chr1:94,148,988-94,275,068(GRCh38/hg38))	rs113546321	G/A	Leslie et al. (2012)
	6	1	ARHGAP29	1p22.1 (chr1:94,148,988-94,275,068(GRCh38/hg38))	rs140638899	G/A	Leslie et al. (2012)
	6	1	ARHGAP29	1p22.1 (chr1:94,148,988-94,275,068(GRCh38/hg38))	rs1999272	G/A	Leslie et al. (2012)
	7	1	GSTM1	1p13.3 (chr1:109,687,796-109,709,039(GRCh38/hg38))	*0 (null genotype)	not null/null	Chevrier et al. (2008), Lie et al. (2008)
	8	1	IRF6	1q32.2 (chr1:209,785,617-209,806,175(GRCh38/hg38))	rs630065	T/C	Nikopensius et al. (2011)
	8	1	IRF6	1q32.2 (chr1:209,785,617-209,806,175(GRCh38/hg38))	rs17389541	A/G	Nikopensius et al. (2010a), Nikopensius et al. (2011)
	8	1	IRF6	1q32.2 (chr1:209,785,617-209,806,175(GRCh38/hg38))	rs7555285	C/G	Birnbaum et al. (2009a)
	8	1	IRF6	1q32.2 (chr1:209,785,617-209,806,175(GRCh38/hg38))	rs742215	T/A	Birnbaum et al. (2009a)
	8	1	IRF6	1q32.2 (chr1:209,785,617-209,806,175(GRCh38/hg38))	rs680331	A/G	Birnbaum et al. (2009a)
	8	1	IRF6	1q32.2 (chr1:209,785,617-209,806,175(GRCh38/hg38))	rs7550857	C/A	Birnbaum et al. (2009a)
	8	1	IRF6	1q32.2 (chr1:209,785,617-209,806,175(GRCh38/hg38))	rs7552506	G/C	Carter et al. (2010)
	8	1	IRF6	1q32.2 (chr1:209,785,617-209,806,175(GRCh38/hg38))	rs2235377	T/C	Carter et al. (2010)
	8	1	IRF6	1q32.2 (chr1:209,785,617-209,806,175(GRCh38/hg38))	rs4844880	T/A	Jugessur et al. (2008)
	8	1	IRF6	1q32.2 (chr1:209,785,617-209,806,175(GRCh38/hg38))	rs669694	G/C	Jugessur et al. (2008)
	8	1	IRF6	1q32.2 (chr1:209,785,617-209,806,175(GRCh38/hg38))	rs2235375	G/C	Jugessur et al. (2008)
	8	1	IRF6	1q32.2 (chr1:209,785,617-209,806,175(GRCh38/hg38))	rs126280	G/A	Jugessur et al. (2008)
	8	1	IRF6	1q32.2 (chr1:209,785,617-209,806,175(GRCh38/hg38))	rs9430018	G/T	Nikopensius et al. (2010a)
	9	1	ATF3	1q32.3 (chr1:212,565,334-212,620,777(GRCh38/hg38))	rs1567709	T/C	Ludwig et al. (2017)
	10	1	WNT3a	1q42.13 (chr1:228,006,998-228,066,711(GRCh38/hg38))	rs3094912	T/A	Menezes et al. (2010)
	10	1	WNT3a	1q42.13 (chr1:228,006,998-228,066,711(GRCh38/hg38))	rs1745420	G/C	Menezes et al. (2010)
	12	1	KIF26B	1q44 (chr1:245,154,985-245,709,432(GRCh38/hg38))	rs6428942	C/T	Bohmer et al. (2018)
	13	1	SMYD3	1q44 (chr1:245,749,340-246,507,342(GRCh38/hg38))	rs78823495	C/T	Ludwig et al. (2017)
	14	2	LOC105373444	2p24.3 (chr2:16,454,995-16,478,580(GRCh38/hg38))	rs1465614	/C	Leslie et al. (2016a)
	15	2	CYRIA (FAM49A)	2p24.2 (chr2:16,549,459-16,666,331(GRCh38/hg38))	rs7552	A/G	Leslie et al. (2016a)
	x1	2	No gene	chr2:41910075 (GRCh38)	rs6734260	A/G	Ludwig et al. (2017)
	x2	2	No gene	chr2:41910153 (GRCh38)	rs6749233	G/T	Ludwig et al. (2017)
	16	2	C2orf91	2p21 (chr2:41,935,368-41,956,806(GRCh38/hg38))	rs6740960	T/A	Ludwig et al. (2017)
	17	2	THADA	2p21 (chr2:43,230,836-43,596,056(GRCh38/hg38))	rs7590268	T/G	Nikopensius et al. (2010b)
	18	2	MSH2	2p21(2p21-p16.3) (chr2:47,402,969-47,663,146(GRCh38/hg38))	rs4952887	C/T	Mostowska et al. (2014)
	18	2	MSH2	2p21(2p21-p16.3) (chr2:47,402,969-47,663,146(GRCh38/hg38))	rs1981929	A/G	Mostowska et al. (2014)
	18	2	MSH2	2p21(2p21-p16.3) (chr2:47,402,969-47,663,146(GRCh38/hg38))	rs2303428	T/C	Mostowska et al. (2014)
	19	2	MSH6	2p16.3 (chr2:47,695,530-47,810,101(GRCh38/hg38))	rs1800935	T/C	Mostowska et al. (2014)
	19	2	MSH6	2p16.3 (chr2:47,695,530-47,810,101(GRCh38/hg38))	rs1800936	C/T	Mostowska et al. (2014)
	19	2	MSH6	2p16.3 (chr2:47,695,530-47,810,101(GRCh38/hg38))	rs3136337	C/T	Mostowska et al. (2014)
	20	2	SPTBN1	2p16.2 (chr2:54,456,317-54,671,446(GRCh38/hg38))	rs115866233	C/T	Ludwig et al. (2017)
	21	2	TGFA	2p13.3 (chr2:70,447,280-70,554,193(GRCh38/hg38))	rs7605323	T/C	Nikopensius et al. (2011)
	21	2	TGFA	2p13.3 (chr2:70,447,280-70,554,193(GRCh38/hg38))	rs6743202	A/T	Nikopensius et al. (2010a)
	21	2	TGFA	2p13.3 (chr2:70,447,280-70,554,193(GRCh38/hg38))	rs2166975	G/A	Carter et al. (2010)
	21	2	TGFA	2p13.3 (chr2:70,447,280-70,554,193(GRCh38/hg38))	HinfI	G/A	Chenevix-Trench et al. (1992)
	21	2	TGFA	2p13.3 (chr2:70,447,280-70,554,193(GRCh38/hg38))	rs11466297	A/C	Mostowska et al. (2010b)
	21	2	TGFA	2p13.3 (chr2:70,447,280-70,554,193(GRCh38/hg38))	rs3732248	C/T	Mostowska et al. (2010b)
	22	2	GLI2	2q14.2 (chr2:120,735,623-120,992,653(GRCh38/hg38))	rs12711538	A/G	Carter et al. (2010)
	23	2	ZNF806	2q21.1 (chr2:132,307,144-132,318,747(GRCh38/hg38))	rs17394868	A/G	Bohmer et al. (2018)
	24	2	SATB2	2q33.1 (chr2:199,269,500-199,471,266(GRCh38/hg38))	rs4673313	T/C	Carter et al. (2010)
	24	2	SATB2	2q33.1 (chr2:199,269,500-199,471,266(GRCh38/hg38))	rs17199393	G/A	Carter et al. (2010)
	24	2	SATB2	2q33.1 (chr2:199,269,500-199,471,266(GRCh38/hg38))	rs16831366	G/T	Carter et al. (2010)
	24	2	SATB2	2q33.1 (chr2:199,269,500-199,471,266(GRCh38/hg38))	rs1446636	G/T	Carter et al. (2010)
	24	2	SATB2	2q33.1 (chr2:199,269,500-199,471,266(GRCh38/hg38))	rs4675475	T/G	Carter et al. (2010)
	25	2	SUMO1	2q33.1 (chr2:202,206,180-202,238,608(GRCh38/hg38))	rs3754931	C/T	Carta et al. (2012)
	25	2	SUMO1	2q33.1 (chr2:202,206,180-202,238,608(GRCh38/hg38))	rs2037461	T/C	de Assis et al. (2011)
	25	2	SUMO1	2q33.1 (chr2:202,206,180-202,238,608(GRCh38/hg38))	rs6435130	C/T	de Assis et al. (2011)
	25	2	SUMO1	2q33.1 (chr2:202,206,180-202,238,608(GRCh38/hg38))	rs1105935	T/C	de Assis et al. (2011)
	25	2	SUMO1	2q33.1 (chr2:202,206,180-202,238,608(GRCh38/hg38))	rs7582695	A/T	de Assis et al. (2011)
	25	2	SUMO1	2q33.1 (chr2:202,206,180-202,238,608(GRCh38/hg38))	rs16838917	G/A	de Assis et al. (2011)
	25	2	SUMO1	2q33.1 (chr2:202,206,180-202,238,608(GRCh38/hg38))	rs4675271	G/C	de Assis et al. (2011)
	25	2	SUMO1	2q33.1 (chr2:202,206,180-202,238,608(GRCh38/hg38))	rs1521884	C/A	de Assis et al. (2011)
	25	2	SUMO1	2q33.1 (chr2:202,206,180-202,238,608(GRCh38/hg38))	rs10166356	T/A	de Assis et al. (2011)
	25	2	SUMO1	2q33.1 (chr2:202,206,180-202,238,608(GRCh38/hg38))	rs1474267	C/T	de Assis et al. (2011)
	25	2	SUMO1	2q33.1 (chr2:202,206,180-202,238,608(GRCh38/hg38))	rs10174937	G/A	de Assis et al. (2011)
	25	2	SUMO1	2q33.1 (chr2:202,206,180-202,238,608(GRCh38/hg38))	rs6714212	A/G	de Assis et al. (2011)
	25	2	SUMO1	2q33.1 (chr2:202,206,180-202,238,608(GRCh38/hg38))	rs10931992	G/A	de Assis et al. (2011)
	25	2	SUMO1	2q33.1 (chr2:202,206,180-202,238,608(GRCh38/hg38))	rs6717044	C/T	de Assis et al. (2011)
	25	2	SUMO1	2q33.1 (chr2:202,206,180-202,238,608(GRCh38/hg38))	rs7580433	G/A	de Assis et al. (2011)
	25	2	SUMO1	2q33.1 (chr2:202,206,180-202,238,608(GRCh38/hg38))	rs12470529	G/A	de Assis et al. (2011)
	25	2	SUMO1	2q33.1 (chr2:202,206,180-202,238,608(GRCh38/hg38))	rs7581542	A/G	de Assis et al. (2011)
	25	2	SUMO1	2q33.1 (chr2:202,206,180-202,238,608(GRCh38/hg38))	rs7572505	G/A	de Assis et al. (2011)
	25	2	SUMO1	2q33.1 (chr2:202,206,180-202,238,608(GRCh38/hg38))	rs3769817	G/A	Carter et al. (2010)
	25	2	SUMO1	2q33.1 (chr2:202,206,180-202,238,608(GRCh38/hg38))	rs12470401	G/A	Carter et al. (2010)
	25	2	SUMO1	2q33.1 (chr2:202,206,180-202,238,608(GRCh38/hg38))	rs2350358	G/C	Mostowska et al. (2010b)
	25	2	SUMO1	2q33.1 (chr2:202,206,180-202,238,608(GRCh38/hg38))	rs7599810	A/G	Mostowska et al. (2010b)
	26	2	FN1	2q35 (chr2:215,360,440-215,436,167(GRCh38/hg38))	rs1404772	A/C	Nikopensius et al. (2011)
	26	2	FN1	2q35 (chr2:215,360,440-215,436,167(GRCh38/hg38))	rs10498038	C/G	Nikopensius et al. (2011)
	27	2	LOC105373887	chr2:219743055-219743071 (GRCh38)	rs67333116 (rs112800917)	delCACAGAAT	Ludwig et al. (2017)
	x3	2	No gene	chr2:219813385 (GRCh38)	rs12473170	T/G	Ludwig et al. (2017)
	28	3	MLH1	3p22.2 (chr3:36,993,332-37,050,918(GRCh38/hg38))	rs1800734	G/A	Mostowska et al. (2014)
	28	3	MLH1	3p22.2 (chr3:36,993,332-37,050,918(GRCh38/hg38))	rs1540354	T/A	Mostowska et al. (2014)
	29	3	CTNNB1	3p22.1 (chr3:41,194,741-41,260,096(GRCh38/hg38))	rs2953	T/G	Mostowska et al. (2012a), Vijayan et al. (2018)
	30	3	CHDH	3p21.1 (chr3:53,812,335-53,846,419(GRCh38/hg38))	rs2289205	G/A	Mostowska et al. (2010a)
	30	3	CHDH	3p21.1 (chr3:53,812,335-53,846,419(GRCh38/hg38))	rs893363	T/C	Mostowska et al. (2010a)
	31	3	WNT5a	3p14.3 (chr3:55,465,715-55,505,261(GRCh38/hg38))	rs1047898	A/G	Mostowska et al. (2012c)
	32	3	GSK3B	3q13.33 (chr3:119,821,321-120,094,417(GRCh38/hg38))	rs13314595	C/T	Vijayan et al. (2018)
	32	3	GSK3B	3q13.33 (chr3:119,821,321-120,094,417(GRCh38/hg38))	rs4072520	C/A	Vijayan et al. (2018)
	32	3	GSK3B	3q13.33 (chr3:119,821,321-120,094,417(GRCh38/hg38))	rs7620750	G/A	Vijayan et al. (2018)
	32	3	GSK3B	3q13.33 (chr3:119,821,321-120,094,417(GRCh38/hg38))	rs6769435	A/C	Vijayan et al. (2018)
	32	3	GSK3B	3q13.33 (chr3:119,821,321-120,094,417(GRCh38/hg38))	rs6771023	T/C	Vijayan et al. (2018)
	32	3	GSK3B	3q13.33 (chr3:119,821,321-120,094,417(GRCh38/hg38))	rs9879992	A/G	Vijayan et al. (2018)
	32	3	GSK3B	3q13.33 (chr3:119,821,321-120,094,417(GRCh38/hg38))	rs3732361	G/A	Mostowska et al. (2012a)
	32	3	GSK3B	3q13.33 (chr3:119,821,321-120,094,417(GRCh38/hg38))	rs7617372	A/G	Mostowska et al. (2012a)
	32	3	GSK3B	3q13.33 (chr3:119,821,321-120,094,417(GRCh38/hg38))	rs334558	A/G	Mostowska et al. (2012a)
	33	3	RYK	3q22.2 (chr3:134,065,303-134,250,843(GRCh38/hg38))	rs1131262	G/A	Carter et al. (2010)
	33	3	RYK	3q22.2 (chr3:134,065,303-134,250,843(GRCh38/hg38))	rs4470517	T/C	Carter et al. (2010)
	34	3	PCYT1A	3q29 (chr3:196,214,222-196,287,957(GRCh38/hg38))	rs712012	T/C	Mostowska et al. (2010a)
	34	3	PCYT1A	3q29 (chr3:196,214,222-196,287,957(GRCh38/hg38))	rs7639752	G/A	Mostowska et al. (2010a)
	35	3	DLG1	3q29 (chr3:197,042,560-197,299,330(GRCh38/hg38))	rs7638423	A/G	Mostowska et al. (2018)
	35	3	DLG1	3q29 (chr3:197,042,560-197,299,330(GRCh38/hg38))	rs3843375	A/G	Mostowska et al. (2018)
	35	3	DLG1	3q29 (chr3:197,042,560-197,299,330(GRCh38/hg38))	rs9826379	C/T	Mostowska et al. (2018)
	35	3	DLG1	3q29 (chr3:197,042,560-197,299,330(GRCh38/hg38))	rs4916461	A/C	Mostowska et al. (2018)
	35	3	DLG1	3q29 (chr3:197,042,560-197,299,330(GRCh38/hg38))	rs7649443	C/T	Mostowska et al. (2018)
	35	3	DLG1	3q29 (chr3:197,042,560-197,299,330(GRCh38/hg38))	rs6805920	A/C	Mostowska et al. (2018)
	35	3	DLG1	3q29 (chr3:197,042,560-197,299,330(GRCh38/hg38))	rs338217	A/G	Mostowska et al. (2018)
	35	3	DLG1	3q29 (chr3:197,042,560-197,299,330(GRCh38/hg38))	rs6583202	G/T	Mostowska et al. (2018)
	35	3	DLG1	3q29 (chr3:197,042,560-197,299,330(GRCh38/hg38))	rs6785072	A/G	Mostowska et al. (2018)
	35	3	DLG1	3q29 (chr3:197,042,560-197,299,330(GRCh38/hg38))	rs6777317	A/G	Mostowska et al. (2018)
	36	4	MSX1	4p16.2 (chr4:4,859,665-4,863,936 (GRCh38/hg38))	rs6446693	C/T	Jagomagi et al. (2010), Nikopensius et al. (2011)
	36	4	MSX1	4p16.2 (chr4:4,859,665-4,863,936 (GRCh38/hg38))	rs868257	C/G	Jagomagi et al. (2010), Nikopensius et al. (2011)
	36	4	MSX1	4p16.2 (chr4:4,859,665-4,863,936 (GRCh38/hg38))	rs8670	C/T	Mostowska et al. (2010b)
	36	4	MSX1	4p16.2 (chr4:4,859,665-4,863,936 (GRCh38/hg38))	rs11726039	T/C	Jagomagi et al. (2010)
	36	4	MSX1	4p16.2 (chr4:4,859,665-4,863,936 (GRCh38/hg38))	rs1907998 (G4856579A)	A/G	Jagomagi et al. (2010)
	36	4	MSX1	4p16.2 (chr4:4,859,665-4,863,936 (GRCh38/hg38))	rs6832405	G/T	Jagomagi et al. (2010)
	36	4	MSX1	4p16.2 (chr4:4,859,665-4,863,936 (GRCh38/hg38))	rs1106514	G/C	Nikopensius et al. (2010a)
	36	4	MSX1	4p16.2 (chr4:4,859,665-4,863,936 (GRCh38/hg38))	CA repeat polymorphism	(CA)n	Boogaard et al. (2008), Lidral et al. (1998), Mitchell et al. (2001), Romitti et al. (1999)
	37	4	ADH1C	4q23 (chr4:99,336,492-99,353,045 (GRCh38/hg38))	rs698	A/G	Chevrier et al. (2005)
	38	4	EGF	4q25 (chr4:109,912,883-110,013,766 (GRCh38/hg38))	HinclI	Allele 2/Alelle 1	Ardinger et al. (1989)
	38	4	EGF	4q25 (chr4:109,912,883-110,013,766 (GRCh38/hg38))	Sacl	Allele 1/Allele 2	Ardinger et al. (1989)
	39	4	FGF2	4q28.1 (chr4:122,826,708-122,898,236 (GRCh38/hg38))	rs11737764	C/T	Nikopensius et al. (2011)
	39	4	FGF2	4q28.1 (chr4:122,826,708-122,898,236 (GRCh38/hg38))	rs308434	C/T	Nikopensius et al. (2010a), Nikopensius et al. (2011)
	39	4	FGF2	4q28.1 (chr4:122,826,708-122,898,236 (GRCh38/hg38))	rs308441	C/T	Nikopensius et al. (2010a), Nikopensius et al. (2011)
	39	4	FGF2	4q28.1 (chr4:122,826,708-122,898,236 (GRCh38/hg38))	rs308395	C/G	Nikopensius et al. (2010a)
	39	4	FGF2	4q28.1 (chr4:122,826,708-122,898,236 (GRCh38/hg38))	rs2034461	G/A	Nikopensius et al. (2010a), Nikopensius et al. (2011)
	39	4	FGF2	4q28.1 (chr4:122,826,708-122,898,236 (GRCh38/hg38))	rs308379	T/A	Nikopensius et al. (2010a)
	x4	4	No gene	4q35.2 (chr4:189237575 (GRCh38))	rs4434303	C/T	Bohmer et al. (2018)
	x5	5	No gene	5q14.1 (chr5:78339896 (GRCh38))	rs4348193	G/T	Bohmer et al. (2018)
	42	5	SCAMP1	5q14.1 (chr5:78,360,503-78,480,739(GRCh38/hg38))	rs10942848	C/T	Ludwig et al. (2017)
	42	5	SCAMP1	5q14.1 (chr5:78,360,503-78,480,739(GRCh38/hg38))	rs4235709	G/C	Ludwig et al. (2017)
	43	5	BHMT2	5q14.1 (chr5:79,069,724-79,090,074(GRCh38/hg38))	rs526264	T/A	Mostowska et al. (2010a)
	44	5	BHMT	5q14.1 (chr5:79,111,781-79,132,290(GRCh38/hg38))	rs585800	A/T	Mostowska et al. (2010a)
	45	5	DHFR	5q14.1 (chr5:80,626,226-80,654,983 (GRCh38/hg38))	rs1677693	C/A	Karas Kuželički et al. (2018)
	46	5	ACOT12	5q14.1 (chr5:81,329,991-81,394,179(GRCh38/hg38))	rs4703516	T/G	Ludwig et al. (2017)
	47	5	APC	5q22.2 (chr5:112,707,498-112,846,239(GRCh38/hg38))	rs861674	A/T	Vijayan et al. (2018)
	47	5	APC	5q22.2 (chr5:112,707,498-112,846,239(GRCh38/hg38))	rs2431238	C/T	Vijayan et al. (2018)
	47	5	APC	5q22.2 (chr5:112,707,498-112,846,239(GRCh38/hg38))	rs454886	T/C	Vijayan et al. (2018)
	47	5	APC	5q22.2 (chr5:112,707,498-112,846,239(GRCh38/hg38))	rs448475	C/G	Vijayan et al. (2018)
	47	5	APC	5q22.2 (chr5:112,707,498-112,846,239(GRCh38/hg38))	rs11954856	G/T	Mostowska et al. (2012a)
	47	5	APC	5q22.2 (chr5:112,707,498-112,846,239(GRCh38/hg38))	rs459552	T/A	Mostowska et al. (2012a)
	48	5	RAD50	5q31.1 (chr5:132,556,019-132,646,349(GRCh38/hg38))	rs2244012	T/C	Mostowska et al. (2014)
	48	5	RAD50	5q31.1 (chr5:132,556,019-132,646,349(GRCh38/hg38))	rs2237060	A/C	Mostowska et al. (2014)
	49	5	WNT8a	5q31.2 (chr5:138,083,892-138,096,730(GRCh38/hg38))	rs6596422	G/A	Mostowska et al. (2012c)
	50	5	FGF1	5q31.3 (chr5:142,592,178-142,698,070(GRCh38/hg38))	rs34010	G/T	Nikopensius et al. (2011)
	50	5	FGF1	5q31.3 (chr5:142,592,178-142,698,070(GRCh38/hg38))	rs11167785	T/C	Nikopensius et al. (2010a)
	50	5	FGF1	5q31.3 (chr5:142,592,178-142,698,070(GRCh38/hg38))	rs7722035	G/C	Nikopensius et al. (2010a)
	50	5	FGF1	5q31.3 (chr5:142,592,178-142,698,070(GRCh38/hg38))	rs17208908	G/A	Nikopensius et al. (2010a)
	51	5	NR3C1 (GRL)	5q31.3 (chr5:143,277,931-143,435,512(GRCh38/hg38))	BclI	Allele 2/Alelle 1	Ardinger et al. (1989)
	x6	5	No gene	chr5:158557471 (GRCh38)	rs1122249	G/A	Ludwig et al. (2017)
	x7	5	No gene	chr5:158560211 (GRCh38)	rs2963482	C/T	Ludwig et al. (2017)
	52	5	FGF18	5q35.1 (chr5:171,419,647-171,457,626 (GRCh38/hg38))	rs4073716	A/G	Menezes et al. (2008)
	53	6	FARS2	6p25.1 (chr6:5,261,018-5,829,192(GRCh38/hg38))	rs55754257	A/G	Ludwig et al. (2017)
	x8	6	No gene	6p24.3 (chr6:7474110 (GRCh38))	rs17763231	C/T	Bohmer et al. (2018)
	x9	6	No gene	chr6:10390871-10390874 (GRCh38)	rs151137431	T/DelGAAACTTCGCGCTGCT	Ludwig et al. (2017)
	54	6	EDN1	6p24.1 (chr6:12,261,214-12,297,194 (GRCh38/hg38))	rs16872612	G/C	Nikopensius et al. (2011)
	54	6	EDN1	6p24.1 (chr6:12,261,214-12,297,194 (GRCh38/hg38))	rs6912834	A/G	Jagomagi et al. (2010)
	54	6	EDN1	6p24.1 (chr6:12,261,214-12,297,194 (GRCh38/hg38))	rs4714384	T/C	Jagomagi et al. (2010)
	54	6	EDN1	6p24.1 (chr6:12,261,214-12,297,194 (GRCh38/hg38))	rs6906760	A/T	Jagomagi et al. (2010)
	54	6	EDN1	6p24.1 (chr6:12,261,214-12,297,194 (GRCh38/hg38))	rs9471438	T/C	Jagomagi et al. (2010)
	55	6	CDKAL1	6p22.3 (chr6:20,534,457-21,232,404 (GRCh38/hg38))	rs9465851	T/C	Gaczkowska et al. (2018)
	55	6	CDKAL1	6p22.3 (chr6:20,534,457-21,232,404 (GRCh38/hg38))	rs4712524	A/G	Gaczkowska et al. (2018)
	55	6	CDKAL1	6p22.3 (chr6:20,534,457-21,232,404 (GRCh38/hg38))	rs7756992	A/G	Gaczkowska et al. (2018)
	55	6	CDKAL1	6p22.3 (chr6:20,534,457-21,232,404 (GRCh38/hg38))	rs2206734	G/A	Gaczkowska et al. (2018)
	55	6	CDKAL1	6p22.3 (chr6:20,534,457-21,232,404 (GRCh38/hg38))	rs6935599	A/G	Gaczkowska et al. (2018)
	55	6	CDKAL1	6p22.3 (chr6:20,534,457-21,232,404 (GRCh38/hg38))	rs9465871	T/C	Gaczkowska et al. (2018)
	55	6	CDKAL1	6p22.3 (chr6:20,534,457-21,232,404 (GRCh38/hg38))	rs9358357	A/G	Gaczkowska et al. (2018)
	55	6	CDKAL1	6p22.3 (chr6:20,534,457-21,232,404 (GRCh38/hg38))	rs9356746	T/C	Gaczkowska et al. (2018)
	55	6	CDKAL1	6p22.3 (chr6:20,534,457-21,232,404 (GRCh38/hg38))	rs6928012	T/C	Gaczkowska et al. (2018)
	55	6	CDKAL1	6p22.3 (chr6:20,534,457-21,232,404 (GRCh38/hg38))	rs7741604	A/C	Gaczkowska et al. (2018)
	55	6	CDKAL1	6p22.3 (chr6:20,534,457-21,232,404 (GRCh38/hg38))	rs9350276	C/T	Gaczkowska et al. (2018)
	55	6	CDKAL1	6p22.3 (chr6:20,534,457-21,232,404 (GRCh38/hg38))	rs2819996	G/A	Gaczkowska et al. (2018)
	55	6	CDKAL1	6p22.3 (chr6:20,534,457-21,232,404 (GRCh38/hg38))	rs11967068	T/C	Gaczkowska et al. (2018)
	x10	6	No gene	chr6:24094590 (GRCh38)	rs62400302	C/T	Ludwig et al. (2017)
	x11	6	No gene	chr6:31172964 (GRCh38)	rs1265158	C/G	Ludwig et al. (2017)
	x12	6	No gene	6p21.33 (chr6:31364052 (GRCh38))	rs2523554	/C	Leslie et al. (2016a)
	56	6	COL11A2	6p21.32 (chr6:33,162,681-33,193,152 (GRCh38/hg38))	rs2855425	A/G	Lace et al. (2011)
	56	6	COL11A2	6p21.32 (chr6:33,162,681-33,193,152 (GRCh38/hg38))	rs2744507	C/T	Lace et al. (2011)
	56	6	COL11A2	6p21.32 (chr6:33,162,681-33,193,152 (GRCh38/hg38))	rs9277927	A/C	Lace et al. (2011)
	56	6	COL11A2	6p21.32 (chr6:33,162,681-33,193,152 (GRCh38/hg38))	rs9277934	C/T	Lace et al. (2011)
	56	6	COL11A2	6p21.32 (chr6:33,162,681-33,193,152 (GRCh38/hg38))	rs213210	A/G	Lace et al. (2011)
	56	6	COL11A2	6p21.32 (chr6:33,162,681-33,193,152 (GRCh38/hg38))	rs756441	A/G	Lace et al. (2011)
	56	6	COL11A2	6p21.32 (chr6:33,162,681-33,193,152 (GRCh38/hg38))	rs9277928	G/T	Lace et al. (2011), Nikopensius et al. (2010a)
	56	6	COL11A2	6p21.32 (chr6:33,162,681-33,193,152 (GRCh38/hg38))	rs9277920	G/A	Lace et al. (2011)
	56	6	COL11A2	6p21.32 (chr6:33,162,681-33,193,152 (GRCh38/hg38))	rs3129231	A/G	Lace et al. (2011)
	56	6	COL11A2	6p21.32 (chr6:33,162,681-33,193,152 (GRCh38/hg38))	rs756440	A/G	Lace et al. (2011)
	56	6	COL11A2	6p21.32 (chr6:33,162,681-33,193,152 (GRCh38/hg38))	rs9394138	C/T	Lace et al. (2011)
	56	6	COL11A2	6p21.32 (chr6:33,162,681-33,193,152 (GRCh38/hg38))	rs3130165	C/G	Lace et al. (2011)
	56	6	COL11A2	6p21.32 (chr6:33,162,681-33,193,152 (GRCh38/hg38))	rs12526336	G/A	Lace et al. (2011)
	56	6	COL11A2	6p21.32 (chr6:33,162,681-33,193,152 (GRCh38/hg38))	rs3129208	A/G	Lace et al. (2011)
	56	6	COL11A2	6p21.32 (chr6:33,162,681-33,193,152 (GRCh38/hg38))	rs3130160	A/G	Lace et al. (2011)
	56	6	COL11A2	6p21.32 (chr6:33,162,681-33,193,152 (GRCh38/hg38))	rs7754362	A/C	Lace et al. (2011)
	56	6	COL11A2	6p21.32 (chr6:33,162,681-33,193,152 (GRCh38/hg38))	rs986522	C/G	Lace et al. (2011)
	57	6	SLC39A7	6p21.32 (chr6:33,200,445-33,204,439 (GRCh38/hg38))	rs1547387	C/G	Lace et al. (2011)
	58	6	RING1	6p21.32 (chr6:33,208,500-33,212,722 (GRCh38/hg38))	rs213208	G/T	Lace et al. (2011)
	58	6	RING1	6p21.32 (chr6:33,208,500-33,212,722 (GRCh38/hg38))	rs213209	C/T	Lace et al. (2011), Nikopensius et al. (2010a)
	58	6	RING1	6p21.32 (chr6:33,208,500-33,212,722 (GRCh38/hg38))	rs2854028	C/T	Lace et al. (2011)
	59	6	GNMT	6p21.1 (chr6:42,960,754-42,963,880 (GRCh38/hg38))	rs10948059	C/T	Karas Kuželički et al. (2018)
	x13	6	No gene	6q15 (chr6:89021021 (GRCh38))	rs2748178	G/A	Bohmer et al. (2018)
	60	6	MTHFD1L	6q25.1 (chr6:150,865,549-151,101,887 (GRCh38/hg38))	rs3832406 (DIP)	ATT insertion/deletion	Minguzzi et al. (2012)
	60	6	MTHFD1L	6q25.1 (chr6:150,865,549-151,101,887 (GRCh38/hg38))	rs17080476	A/G	Minguzzi et al. (2012)
	61	6	ESR1 (ER)	6q25.1 (6q25.1-q25.2) (chr6:151,656,691-152,129,619 (GRCh38/hg38))	PvuII	Allele 2/Alelle 1	Ardinger et al. (1989)
	62	6	SYNE1	6q25.2 (chr6:152,121,684-152,637,801(GRCh38/hg38))	rs2057399	C/T	Ludwig et al. (2017)
	63	6	LOC105378061	6q25.2 (chr6:152,657,976-152,687,915(GRCh38/hg38))	rs911921	T/C	Ludwig et al. (2017)
	64	6	MYCT1	6q25.2 (chr6:152,697,895-152,747,175(GRCh38/hg38))	rs2758789	C/T	Ludwig et al. (2017)
	65	6	PRKN (PARK2)	6q26 (chr6:161,347,417-162,727,802 (GRCh38/hg38))	rs12175475	/T	Leslie et al. (2016b)
	65	6	PRKN (PARK2)	6q26 (chr6:161,347,417-162,727,802 (GRCh38/hg38))	rs9347594	/T	Leslie et al. (2016b)
	65	6	PRKN (PARK2)	6q26 (chr6:161,347,417-162,727,802 (GRCh38/hg38))	rs9365380	/T	Leslie et al. (2016b)
	66	7	EGFR	7p11.2 (chr7:55,019,017-55,211,628 (GRCh38/hg38))	HaeIII	Allele 2/Alelle 1	Ardinger et al. (1989)
	66	7	EGFR	7p11.2 (chr7:55,019,017-55,211,628 (GRCh38/hg38))	HindIII	Allele 1/Alelle 2	Ardinger et al. (1989)
	66	7	EGFR	7p11.2 (chr7:55,019,017-55,211,628 (GRCh38/hg38))	Mbol	Allele 2/Alelle 1	Ardinger et al. (1989)
	66	7	EGFR	7p11.2 (chr7:55,019,017-55,211,628 (GRCh38/hg38))	PstI	Allele 1/Alelle 2	Ardinger et al. (1989)
	66	7	EGFR	7p11.2 (chr7:55,019,017-55,211,628 (GRCh38/hg38))	StuI	Allele 2/Alelle 1	Ardinger et al. (1989)
	67	7	ZNF736	7q11.21 (chr7:64,307,459-64,356,634(GRCh38/hg38))	rs2692110	A/G	Bohmer et al. (2018)
	68	7	ASL	7q11.21 (chr7:66,075,789-66,094,697 (GRCh38/hg38))	rs313830	G/A	Hozyasz et al. (2010)
	69	7	PON1	7q21.3 (chr7:95,297,676-95,324,572 (GRCh38/hg38))	rs3917490	T/C	Machado et al. (2019)
	69	7	PON1	7q21.3 (chr7:95,297,676-95,324,572 (GRCh38/hg38))	rs2299262	C/T	Machado et al. (2019)
	69	7	PON1	7q21.3 (chr7:95,297,676-95,324,572 (GRCh38/hg38))	rs2237583	C/T	Machado et al. (2019)
	70	7	PON3	7q21.3 (chr7:95,359,872-95,396,375 (GRCh38/hg38))	rs10953143	T/C	Machado et al. (2019)
	70	7	PON3	7q21.3 (chr7:95,359,872-95,396,375 (GRCh38/hg38))	rs3757708	G/T	Machado et al. (2019)
	70	7	PON3	7q21.3 (chr7:95,359,872-95,396,375 (GRCh38/hg38))	rs1053275	T/C	Machado et al. (2019)
	70	7	PON3	7q21.3 (chr7:95,359,872-95,396,375 (GRCh38/hg38))	rs978903	G/A	Machado et al. (2019)
	71	7	PON2	7q21.3 (chr7:95,404,862-95,435,329 (GRCh38/hg38))	rs2286232	C/T	Machado et al. (2019)
	71	7	PON2	7q21.3 (chr7:95,404,862-95,435,329 (GRCh38/hg38))	rs17166879	A/G	Machado et al. (2019)
	71	7	PON2	7q21.3 (chr7:95,404,862-95,435,329 (GRCh38/hg38))	rs2299267	A/G	Machado et al. (2019)
	72	7	SLC25A13	7q21.3 (chr7:96,120,220-96,322,147 (GRCh38/hg38))	rs10252573	T/A	Hozyasz et al. (2010)
	72	7	SLC25A13	7q21.3 (chr7:96,120,220-96,322,147 (GRCh38/hg38))	rs12667395	C/T	Hozyasz et al. (2010)
	73	7	WDR86	7q36.1 (chr7:151,375,909-151,410,727(GRCh38/hg38))	rs56217926	A/G	Ludwig et al. (2017)
	74	7	EN2	7q36.3 (chr7:155,458,129-155,464,831(GRCh38/hg38))	PvuII	Allele 2/Alelle 1	Chenevix-Trench et al. (1992)
	74	7	EN2	7q36.3 (chr7:155,458,129-155,464,831(GRCh38/hg38))	SacI	Allele 1/Alelle 2	Chenevix-Trench et al. (1992)
	75	8	FGFR1	8p11.23 (chr8:38,400,215-38,468,834 (GRCh38/hg38))	rs7829058	G/C	Lace et al. (2011), Nikopensius et al. (2010a), Nikopensius et al. (2011)
	75	8	FGFR1	8p11.23 (chr8:38,400,215-38,468,834 (GRCh38/hg38))	rs6474354	C/T	Lace et al. (2011), Nikopensius et al. (2011)
	75	8	FGFR1	8p11.23 (chr8:38,400,215-38,468,834 (GRCh38/hg38))	rs13317	T/C	Menezes et al. (2008)
	75	8	FGFR1	8p11.23 (chr8:38,400,215-38,468,834 (GRCh38/hg38))	rs13279569	G/A	Lace et al. (2011)
	75	8	FGFR1	8p11.23 (chr8:38,400,215-38,468,834 (GRCh38/hg38))	rs2288696	G/A	Lace et al. (2011)
	75	8	FGFR1	8p11.23 (chr8:38,400,215-38,468,834 (GRCh38/hg38))	rs2956724	C/A	Lace et al. (2011)
	75	8	FGFR1	8p11.23 (chr8:38,400,215-38,468,834 (GRCh38/hg38))	rs6996321	G/A	Lace et al. (2011)
	75	8	FGFR1	8p11.23 (chr8:38,400,215-38,468,834 (GRCh38/hg38))	rs2978083	C/T	Lace et al. (2011), Nikopensius et al. (2010a)
	75	8	FGFR1	8p11.23 (chr8:38,400,215-38,468,834 (GRCh38/hg38))	rs2411256	G/A	Lace et al. (2011)
	75	8	FGFR1	8p11.23 (chr8:38,400,215-38,468,834 (GRCh38/hg38))	rs7012413	C/T	Lace et al. (2011)
	76	8	LOC107986952	8q21.13 (chr8:76,483,959-76,597,607(GRCh38/hg38))	rs10808812	T/C	Ludwig et al. (2017)
	77	8	MMP16	8q21.3 (chr8:88,003,095-88,328,025 (GRCh38/hg38))	rs2616490	A/G	Letra et al. (2012)
	77	8	MMP16	8q21.3 (chr8:88,003,095-88,328,025 (GRCh38/hg38))	rs7828497	T/G	Letra et al. (2012)
	78	8	NBN	8q21.3 (chr8:89,933,336-90,003,228 (GRCh38/hg38))	rs9995	T/C	Mostowska et al. (2014)
	78	8	NBN	8q21.3 (chr8:89,933,336-90,003,228 (GRCh38/hg38))	rs1061302	A/G	Mostowska et al. (2014)
	78	8	NBN	8q21.3 (chr8:89,933,336-90,003,228 (GRCh38/hg38))	rs1805794	C/G	Mostowska et al. (2014)
	x14	8	No gene	chr8:102756868 (GRCh38)	rs62524038	A/G	Ludwig et al. (2017)
	x16	8	No gene	8q24	rs17241253	C/T	Birnbaum et al. (2009b)
	x17	8	No gene	8q24	rs1530300	C/T	Birnbaum et al. (2009b)
	x18	8	No gene	8q24	rs1372449	A/G	Birnbaum et al. (2009b)
	x19	8	No gene	8q24	rs7017252	C/T	Birnbaum et al. (2009b)
	x20	8	No gene	8q24	rs3857888	C/G	Birnbaum et al. (2009b)
	x21	8	No gene	8q24	rs13274247	A/G	Birnbaum et al. (2009b)
	x22	8	No gene	8q24	rs11989880	C/t	Birnbaum et al. (2009b)
	x23	8	No gene	8q24	rs17820135	G/T	Birnbaum et al. (2009b)
	x24	8	No gene	8q24	rs17821251	C/T	Birnbaum et al. (2009b)
	x25	8	No gene	8q24	rs11506137	C/T	Birnbaum et al. (2009b)
	x26	8	No gene	8q24	rs7009139	A/G	Birnbaum et al. (2009b)
	x27	8	No gene	8q24	rs2004375	C/T	Birnbaum et al. (2009b)
	x28	8	No gene	8q24	rs6991851	A/C	Birnbaum et al. (2009b)
	x29	8	No gene	8q24	rs1155582	C/G	Birnbaum et al. (2009b)
	x30	8	No gene	8q24	rs7015145	A/G	Birnbaum et al. (2009b)
	x31	8	No gene	8q24	rs7835741	C/T	Birnbaum et al. (2009b)
	x32	8	No gene	8q24	rs1432017	C/T	Birnbaum et al. (2009b)
	x33	8	No gene	8q24	rs7826294	C/T	Birnbaum et al. (2009b)
	x34	8	No gene	8q24	rs11994831	C/T	Birnbaum et al. (2009b)
	x35	8	No gene	8q24	rs4472475	A/G	Birnbaum et al. (2009b)
	x36	8	No gene	8q24	rs7826130	C/T	Birnbaum et al. (2009b)
	x37	8	No gene	8q24	rs766812	A/G	Birnbaum et al. (2009b)
	x38	8	No gene	8q24	rs1372995	A/G	Birnbaum et al. (2009b)
	x39	8	No gene	8q24	rs7838330	C/T	Birnbaum et al. (2009b)
	x40	8	No gene	8q24	rs1470206	C/T	Birnbaum et al. (2009b)
	x41	8	No gene	8q24	rs7815713	C/T	Birnbaum et al. (2009b)
	x42	8	No gene	8q24	rs1441994	C/T	Birnbaum et al. (2009b)
	x43	8	No gene	8q24	rs10956453	C/G	Birnbaum et al. (2009b)
	x44	8	No gene	8q24	rs12546244	A/G	Birnbaum et al. (2009b)
	x45	8	No gene	8q24	rs13265167	C/T	Birnbaum et al. (2009b)
	x46	8	No gene	8q24	rs7460492	A/G	Birnbaum et al. (2009b)
	x47	8	No gene	8q24	rs7006281	A/G	Birnbaum et al. (2009b)
	x48	8	No gene	8q24	rs6995235	A/G	Birnbaum et al. (2009b)
	x49	8	No gene	8q24	rs6470670	C/T	Birnbaum et al. (2009b)
	x50	8	No gene	8q24	rs11996876	C/T	Birnbaum et al. (2009b)
	x51	8	No gene	8q24	rs873761	A/T	Birnbaum et al. (2009b)
	x52	8	No gene	8q24	rs4733649	A/C	Birnbaum et al. (2009b)
	x53	8	No gene	8q24	rs11784358	C/T	Birnbaum et al. (2009b)
	x54	8	No gene	8q24	rs4418312	C/G	Birnbaum et al. (2009b)
	x55	8	No gene	8q24	rs12549494	C/T	Birnbaum et al. (2009b)
	x56	8	No gene	8q24	rs12548721	A/C	Birnbaum et al. (2009b)
	x57	8	No gene	8q24	rs1356761	C/T	Birnbaum et al. (2009b)
	x58	8	No gene	8q24	rs11783015	C/T	Birnbaum et al. (2009b)
	x59	8	No gene	8q24	rs4733653	C/T	Birnbaum et al. (2009b)
	x60	8	No gene	8q24	rs1367966	C/T	Birnbaum et al. (2009b)
	x61	8	No gene	8q24	rs17241866	C/T	Birnbaum et al. (2009b)
	x62	8	No gene	8q24	rs16903339	G/T	Birnbaum et al. (2009b)
	x63	8	No gene	8q24	rs4236736	A/C	Birnbaum et al. (2009b)
	x64	8	No gene	8q24	rs7463946	C/T	Birnbaum et al. (2009b)
	x65	8	No gene	8q24	rs12544343	A/G	Birnbaum et al. (2009b)
	x66	8	No gene	8q24	rs7462901	C/T	Birnbaum et al. (2009b)
	x67	8	No gene	8q24	rs13273255	C/G	Birnbaum et al. (2009b)
	x68	8	No gene	8q24	rs4733632	C/T	Birnbaum et al. (2009b)
	x69	8	No gene	8q24	rs10956433	C/T	Birnbaum et al. (2009b)
	x70	8	No gene	8q24	rs10505532	A/C	Birnbaum et al. (2009b)
	x71	8	No gene	8q24	rs1372454	C/T	Birnbaum et al. (2009b)
	x72	8	No gene	8q24	rs2116457	A/G	Birnbaum et al. (2009b)
	x73	8	No gene	8q24	rs4733683	G/T	Birnbaum et al. (2009b)
	x74	8	No gene	8q24	rs9969486	C/T	Birnbaum et al. (2009b)
	x75	8	No gene	8q24	rs7001729	C/T	Birnbaum et al. (2009b)
	x76	8	No gene	8q24	rs7012117	C/T	Birnbaum et al. (2009b)
	x77	8	No gene	8q24	rs6989798	C/G	Birnbaum et al. (2009b)
	x78	8	No gene	8q24	rs11785372	G/T	Birnbaum et al. (2009b)
	x79	8	No gene	8q24	rs10505528	C/T	Birnbaum et al. (2009b)
	x80	8	No gene	8q24	rs11996973	C/T	Birnbaum et al. (2009b)
	x81	8	No gene	8q24	rs7833100	C/T	Birnbaum et al. (2009b)
	x82	8	No gene	8q24	rs11993548	C/T	Birnbaum et al. (2009b)
	x83	8	No gene	8q24	rs10093780	C/T	Birnbaum et al. (2009b)
	x84	8	No gene	8q24	rs10090304	G/T	Birnbaum et al. (2009b)
	x85	8	No gene	8q24	rs7839556	C/T	Birnbaum et al. (2009b)
	x86	8	No gene	8q24	rs4236737	A/C	Birnbaum et al. (2009b)
	x87	8	No gene	8q24	rs11776007	A/G	Birnbaum et al. (2009b)
	x88	8	No gene	8q24	rs4733672	C/T	Birnbaum et al. (2009b)
	x89	8	No gene	8q24	rs4385434	A/G	Birnbaum et al. (2009b)
	x90	8	No gene	8q24	rs7011171	A/G	Birnbaum et al. (2009b)
	x91	8	No gene	8q24	rs10104934	C/T	Birnbaum et al. (2009b)
	x92	8	No gene	8q24	rs894263	G/T	Birnbaum et al. (2009b)
	x93	8	No gene	8q24	rs6996806	G/T	Birnbaum et al. (2009b)
	x94	8	No gene	8q24	rs4571700	C/T	Birnbaum et al. (2009b)
	x95	8	No gene	8q24	rs7832834	C/G	Birnbaum et al. (2009b)
	x96	8	No gene	8q24	rs10092273	A/G	Birnbaum et al. (2009b)
	x97	8	No gene	8q24	rs7840107	C/T	Birnbaum et al. (2009b)
	x98	8	No gene	8q24	rs16903544	C/T	Birnbaum et al. (2009b)
	x99	8	No gene	8q24	rs12548560	A/G	Birnbaum et al. (2009b)
	x100	8	No gene	8q24	rs10108049	A/G	Birnbaum et al. (2009b)
	x101	8	No gene	8q24	rs1519855	G/T	Birnbaum et al. (2009b)
	x102	8	No gene	8q24	rs6470692	A/G	Birnbaum et al. (2009b)
	x103	8	No gene	8q24	rs17819888	C/T	Birnbaum et al. (2009b)
	x104	8	No gene	8q24	rs9643245	C/T	Birnbaum et al. (2009b)
	x105	8	No gene	8q24	rs10112477	G/T	Birnbaum et al. (2009b)
	x106	8	No gene	8q24	rs13253056	A/G	Birnbaum et al. (2009b)
	x107	8	No gene	8q24	rs4733657	A/G	Birnbaum et al. (2009b)
	x108	8	No gene	8q24	rs4257976	C/G	Birnbaum et al. (2009b)
	x109	8	No gene	8q24	rs7843894	A/G	Birnbaum et al. (2009b)
	x110	8	No gene	8q24	rs10956463	A/C	Birnbaum et al. (2009b)
	x111	8	No gene	8q24	rs1367963	A/G	Birnbaum et al. (2009b)
	x112	8	No gene	8q24	rs12548124	G/T	Birnbaum et al. (2009b)
	x113	8	No gene	8q24	rs4236738	C/T	Birnbaum et al. (2009b)
	x114	8	No gene	8q24	rs12543255	C/T	Birnbaum et al. (2009b)
	x115	8	No gene	8q24	rs13263573	A/G	Birnbaum et al. (2009b)
	x116	8	No gene	8q24	rs7833637	A/G	Birnbaum et al. (2009b)
	x117	8	No gene	8q24	rs12544299	C/T	Birnbaum et al. (2009b)
	x118	8	No gene	8q24	rs6984251	A/C	Birnbaum et al. (2009b)
	x119	8	No gene	8q24	rs1443125	A/G	Birnbaum et al. (2009b)
	x120	8	No gene	8q24	rs4236741	A/C	Birnbaum et al. (2009b)
	x121	8	No gene	8q24	rs7829061	A/C	Birnbaum et al. (2009b)
	x122	8	No gene	8q24	rs2395849	C/G	Birnbaum et al. (2009b)
	x123	8	No gene	8q24	rs7845615	C/T	Birnbaum et al. (2009b)
	x124	8	No gene	8q24	rs1367968	A/T	Birnbaum et al. (2009b)
	x125	8	No gene	8q24	rs7813493	C/T	Birnbaum et al. (2009b)
	x126	8	No gene	8q24	rs9297774	A/G	Birnbaum et al. (2009b)
	x127	8	No gene	8q24	rs2395848	A/T	Birnbaum et al. (2009b)
	x128	8	No gene	8q24	rs10808577	C/T	Birnbaum et al. (2009b)
	x129	8	No gene	8q24	rs16903561	C/T	Birnbaum et al. (2009b)
	x130	8	No gene	8q24	rs4380897	A/G	Birnbaum et al. (2009b)
	x131	8	No gene	8q24	rs1432016	C/G	Birnbaum et al. (2009b)
	x132	8	No gene	8q24	rs2090682	A/C	Birnbaum et al. (2009b)
	x133	8	No gene	8q24	rs4733525	A/G	Birnbaum et al. (2009b)
	x134	8	No gene	8q24	rs13264072	C/T	Birnbaum et al. (2009b)
	x135	8	No gene	8q24	rs4236744	C/T	Birnbaum et al. (2009b)
	x136	8	No gene	8q24	rs10956454	C/T	Birnbaum et al. (2009b)
	x137	8	No gene	8q24	rs2163603	C/T	Birnbaum et al. (2009b)
	x138	8	No gene	8q24	rs9693430	G/T	Birnbaum et al. (2009b)
	x139	8	No gene	8q24	rs10095362	C/T	Birnbaum et al. (2009b)
	79	9	SEMA4D	9q22.2 (chr9:89,360,787-89,498,130(GRCh38/hg38))	rs9410477	T/C	Ludwig et al. (2017)
	79	9	SEMA4D	9q22.2 (chr9:89,360,787-89,498,130(GRCh38/hg38))	rs4132699	C/A	Ludwig et al. (2017)
	x140	9	No gene	chr9:89595154 (GRCh38)	rs12375983	A/G	Ludwig et al. (2017)
	80	9	PTCH1	9q22.32 (chr9:95,442,980-95,517,057 (GRCh38/hg38))	rs2066836	C/T	Carter et al. (2010)
	80	9	PTCH1	9q22.32 (chr9:95,442,980-95,517,057 (GRCh38/hg38))	rs357564	G/A	Carter et al. (2010)
	80	9	PTCH1	9q22.32 (chr9:95,442,980-95,517,057 (GRCh38/hg38))	rs574688	C/G	Mansilla et al. (2006)
	80	9	PTCH1	9q22.32 (chr9:95,442,980-95,517,057 (GRCh38/hg38))	rs2277184	T/C	Mansilla et al. (2006)
	80	9	PTCH1	9q22.32 (chr9:95,442,980-95,517,057 (GRCh38/hg38))	rs2066830	C/T	Mansilla et al. (2006)
	80	9	PTCH1	9q22.32 (chr9:95,442,980-95,517,057 (GRCh38/hg38))	rs2236406	A/G	Mansilla et al. (2006)
	80	9	PTCH1	9q22.32 (chr9:95,442,980-95,517,057 (GRCh38/hg38))	rs2066835	T/G	Mansilla et al. (2006)
	80	9	PTCH1	9q22.32 (chr9:95,442,980-95,517,057 (GRCh38/hg38))	rs2274690	G/C	Mansilla et al. (2006)
	80	9	PTCH1	9q22.32 (chr9:95,442,980-95,517,057 (GRCh38/hg38))	rs2236405	A/T	Mansilla et al. (2006)
	81	9	FOXE1	9q22.33 (chr9:97,853,226-97,856,717 (GRCh38/hg38))	rs7860144	G/A	Nikopensius et al. (2011)
	81	9	FOXE1	9q22.33 (chr9:97,853,226-97,856,717 (GRCh38/hg38))	rs874004	C/G	Nikopensius et al. (2011)
	81	9	FOXE1	9q22.33 (chr9:97,853,226-97,856,717 (GRCh38/hg38))	rs973473	G/T	Nikopensius et al. (2011)
	81	9	FOXE1	9q22.33 (chr9:97,853,226-97,856,717 (GRCh38/hg38))	rs894673	T/A	Mostowska et al. (2010b)
	82	9	BSPRY	9q32 (chr9:113,349,532-113,371,233 (GRCh38/hg38))	rs752757	A/C,G	Machida et al. (2009)
	82	9	BSPRY	9q32 (chr9:113,349,532-113,371,233 (GRCh38/hg38))	rs2296074	T/C	Machida et al. (2009)
	83	9	FPGS	9q34.11 (chr9:127,794,597-127,814,520 (GRCh38/hg38))	rs1544105	C/T	Karas Kuželički et al. (2018)
	84	9	ASS1	9q34.11 (chr9:130,444,707-130,501,274 (GRCh38/hg38))	rs877326	C/T	Hozyasz et al. (2010)
	84	9	ASS1	9q34.11 (chr9:130,444,707-130,501,274 (GRCh38/hg38))	rs1653332	A/G	Hozyasz et al. (2010)
	84	9	ASS1	9q34.11 (chr9:130,444,707-130,501,274 (GRCh38/hg38))	rs7860909	A/G	Hozyasz et al. (2010)
	84	9	ASS1	9q34.11 (chr9:130,444,707-130,501,274 (GRCh38/hg38))	rs1215981	C/T	Hozyasz et al. (2010)
	84	9	ASS1	9q34.11 (chr9:130,444,707-130,501,274 (GRCh38/hg38))	rs666174	C/T	Hozyasz et al. (2010)
	85	10	VIM	10p13 (chr10:17,227,935-17,237,593 (GRCh38/hg38))	BclI	Allele 1/Allele 2	Vintiner et al. (1993)
	x141	10	No gene	10p11.21 (chr10:36365440 (GRCh38))	rs2800089	A/G	Bohmer et al. (2018)
	x142	10	No gene	chr10:71370018 (GRCh38)	rs780694	G/C	Ludwig et al. (2017)
	x143	10	No gene	10q23.2 (chr10:87657715 (GRCh38))	rs2755427	G/A	Bohmer et al. (2018)
	86	10	IFIT2	10q23.31 (chr10:89,283,694-89,309,276(GRCh38/hg38))	rs17468739	A/C	Bohmer et al. (2018)
	87	10	VAX1	10q25.3 (chr10:117,128,521-117,138,301 (GRCh38/hg38))	rs4752028	T/C	Mostowska et al. (2012b)
	87	10	VAX1	10q25.3 (chr10:117,128,521-117,138,301 (GRCh38/hg38))	rs199797327 (ss469414265)	C/T	Nasser et al. (2012)
	87	10	VAX1	10q25.3 (chr10:117,128,521-117,138,301 (GRCh38/hg38))	rs200595272 (ss469414266)	C/T	Nasser et al. (2012)
	87	10	VAX1	10q25.3 (chr10:117,128,521-117,138,301 (GRCh38/hg38))	rs201928731 (ss469414267)	C/T	Nasser et al. (2012)
	87	10	VAX1	10q25.3 (chr10:117,128,521-117,138,301 (GRCh38/hg38))	rs200079110 (ss469414268)	G/T	Nasser et al. (2012)
	87	10	VAX1	10q25.3 (chr10:117,128,521-117,138,301 (GRCh38/hg38))	rs201020967 (ss469414269)	T/C	Nasser et al. (2012)
	87	10	VAX1	10q25.3 (chr10:117,128,521-117,138,301 (GRCh38/hg38))	rs148630891	C/T	Nasser et al. (2012)
	87	10	VAX1	10q25.3 (chr10:117,128,521-117,138,301 (GRCh38/hg38))	rs143954756	G/A	Nasser et al. (2012)
	87	10	VAX1	10q25.3 (chr10:117,128,521-117,138,301 (GRCh38/hg38))	rs200000920 (ss469414271)	C/T	Nasser et al. (2012)
	87	10	VAX1	10q25.3 (chr10:117,128,521-117,138,301 (GRCh38/hg38))	rs201160236 (ss469414272)	C/T	Nasser et al. (2012)
	87	10	VAX1	10q25.3 (chr10:117,128,521-117,138,301 (GRCh38/hg38))	rs202082225 (ss469414273)	G/A	Nasser et al. (2012)
	87	10	VAX1	10q25.3 (chr10:117,128,521-117,138,301 (GRCh38/hg38))	rs367863478 (ss518141793)	G/C	Nasser et al. (2012)
	87	10	VAX1	10q25.3 (chr10:117,128,521-117,138,301 (GRCh38/hg38))	rs377184623 (ss518141798)	C/A	Nasser et al. (2012)
	87	10	VAX1	10q25.3 (chr10:117,128,521-117,138,301 (GRCh38/hg38))	rs373002811 (ss518141800)	A/C	Nasser et al. (2012)
	87	10	VAX1	10q25.3 (chr10:117,128,521-117,138,301 (GRCh38/hg38))	rs200538721 (ss469414274)	G/A	Nasser et al. (2012)
	87	10	VAX1	10q25.3 (chr10:117,128,521-117,138,301 (GRCh38/hg38))	rs200933454 (ss469414275)	G/A	Nasser et al. (2012)
	87	10	VAX1	10q25.3 (chr10:117,128,521-117,138,301 (GRCh38/hg38))	rs202079132 (ss469414276)	G/C	Nasser et al. (2012)
	87	10	VAX1	10q25.3 (chr10:117,128,521-117,138,301 (GRCh38/hg38))	rs200364078 (ss469414277)	C/T	Nasser et al. (2012)
	87	10	VAX1	10q25.3 (chr10:117,128,521-117,138,301 (GRCh38/hg38))	rs117215483	C/G	Nasser et al. (2012)
	88	10	FGFR2	10q26 (chr10:121,478,330-121,598,656 (GRCh38/hg38))	rs1047100	G/A	Carter et al. (2010)
	88	10	FGFR2	10q26 (chr10:121,478,330-121,598,656 (GRCh38/hg38))	rs2981582	A/G	Menezes et al. (2008)
	88	10	FGFR2	10q26 (chr10:121,478,330-121,598,656 (GRCh38/hg38))	rs1219648	A/G	Menezes et al. (2008)
	89	10	MGMT/LOC105378560	10q26.3 (chr10:129,467,190-129,770,983(GRCh38/hg38) or chr10:129,715,442-129,717,867(GRCh38/hg38))	rs4751113	/C	Leslie et al. (2016a)
	89	10	MGMT/LOC105378560	10q26.3 (chr10:129,467,190-129,770,983(GRCh38/hg38) or chr10:129,715,442-129,717,867(GRCh38/hg38))	rs7922405	/G	Leslie et al. (2016a)
	90	11	GSTP1	11q13.2 (chr11:67,583,595-67,586,656 (GRCh38/hg38))	rs1695 (I105V)	A/G	Krapels et al. (2008)
	91	11	TBX10	11q13.2 (chr11:67,631,303-67,639,560 (GRCh38/hg38))	rs2509713	C/T	Jagomagi et al. (2010)
	91	11	TBX10	11q13.2 (chr11:67,631,303-67,639,560 (GRCh38/hg38))	rs7948073	T/G	Mostowska et al. (2010b)
	92	11	CHKA	11q13.2 (chr11:68,052,859-68,121,444 (GRCh38/hg38))	rs7928739	A/C	Mostowska et al. (2010a)
	93	11	FGF3	11q13.3 (chr11:69,809,968-69,819,424 (GRCh38/hg38))	rs4631909	T/A	Menezes et al. (2008)
	93	11	FGF3	11q13.3 (chr11:69,809,968-69,819,424 (GRCh38/hg38))	rs4980700	A/C	Menezes et al. (2008)
	94	11	WNT11	11q13.5 (chr11:76,186,325-76,214,008 (GRCh38/hg38))	rs17749202	T/C	Mostowska et al. (2012c)
	94	11	WNT11	11q13.5 (chr11:76,186,325-76,214,008 (GRCh38/hg38))	rs94111	G/A	Mostowska et al. (2012c)
	94	11	WNT11	11q13.5 (chr11:76,186,325-76,214,008 (GRCh38/hg38))	rs1533767	G/A	Menezes et al. (2010)
	95	11	MRE11 (MRE11A)	11q21 (chr11:94,415,578-94,512,185 (GRCh38/hg38))	rs2155209	T/C	Mostowska et al. (2014)
	95	11	MRE11 (MRE11A)	11q21 (chr11:94,415,578-94,512,185 (GRCh38/hg38))	rs3017077	C/T	Mostowska et al. (2014)
	95	11	MRE11 (MRE11A)	11q21 (chr11:94,415,578-94,512,185 (GRCh38/hg38))	rs592068	A/G	Mostowska et al. (2014)
	95	11	MRE11 (MRE11A)	11q21 (chr11:94,415,578-94,512,185 (GRCh38/hg38))	rs533984	G/A	Mostowska et al. (2014)
	95	11	MRE11 (MRE11A)	11q21 (chr11:94,415,578-94,512,185 (GRCh38/hg38))	rs476137	C/A	Mostowska et al. (2014)
	96	11	YAP1	11q22.1 (chr11:102,110,254-102,233,424 (GRCh38/hg38))	rs11225351	/T	Leslie et al. (2016b)
	96	11	YAP2	11q22.1 (chr11:102,110,254-102,233,424 (GRCh38/hg38))	rs117496742	/A	Leslie et al. (2016b)
	97	11	MMP7	11q22.2 (chr11:102,520,508-102,530,750 (GRCh38/hg38))	rs11568818	A/G	Letra et al. (2012)
	98	11	MMP27	11q22.2 (chr11:102,691,487-102,705,769 (GRCh38/hg38))	rs2509010	C/T	Letra et al. (2012)
	98	11	MMP28	11q22.2 (chr11:102,691,487-102,705,769 (GRCh38/hg38))	rs11225389	C/A	Letra et al. (2012)
	99	11	MMP10	11q22.2 (chr11:102,770,502-102,780,628 (GRCh38/hg38))	rs17293607	C/T	Letra et al. (2012)
	100	11	MMP3	11q22.2 (chr11:102,835,797-102,843,611(GRCh38/hg38))	rs639752	T/G	Letra et al. (2012)
	100	11	MMP3	11q22.2 (chr11:102,835,797-102,843,611(GRCh38/hg38))	rs650108	G/A	Letra et al. (2012)
	100	11	MMP3	11q22.2 (chr11:102,835,797-102,843,611(GRCh38/hg38))	rs520540	G/A	Letra et al. (2012)
	100	11	MMP3	11q22.2 (chr11:102,835,797-102,843,611(GRCh38/hg38))	rs679620	G/A	Letra et al. (2012)
	100	11	MMP3	11q22.2 (chr11:102,835,797-102,843,611(GRCh38/hg38))	rs522616	A/G	Letra et al. (2012)
	100	11	MMP3	11q22.2 (chr11:102,835,797-102,843,611(GRCh38/hg38))	rs3025058	5A/6A	Letra et al. (2012)
	101	11	MMP13	11q22.2 (chr11:102,942,992-102,955,734 (GRCh38/hg38))	rs7119194	C/T	Nikopensius et al. (2011)
	101	11	MMP13	11q22.2 (chr11:102,942,992-102,955,734 (GRCh38/hg38))	rs478927	A/G	Letra et al. (2012)
	101	11	MMP13	11q22.2 (chr11:102,942,992-102,955,734 (GRCh38/hg38))	rs2252070	G/A	Letra et al. (2012)
	102	11	ATM	11q22.3 (chr11:108,222,484-108,369,102 (GRCh38/hg38))	rs189037	A/G	Mostowska et al. (2014)
	102	11	ATM	11q22.3 (chr11:108,222,484-108,369,102 (GRCh38/hg38))	rs619972	A/G	Mostowska et al. (2014)
	102	11	ATM	11q22.3 (chr11:108,222,484-108,369,102 (GRCh38/hg38))	rs4585	T/G	Mostowska et al. (2014)
	103	11	CADM1	11q23.3 (chr11:115,169,218-115,504,957(GRCh38/hg38))	rs7950069	G/A	Ludwig et al. (2017)
	104	11	NECTIN1 (PVRL1)	11q23.3 (chr11:119,623,408-119,729,200(GRCh38/hg38))	R199Q (exon 3)	CGG>CAG	Scapoli et al. (2006), Sozen et al. (2009a)
	104	11	NECTIN1 (PVRL1)	11q23.3 (chr11:119,623,408-119,729,200(GRCh38/hg38))	442insE	insGAG	Sozen et al. (2009a), Turhani et al. (2005)
	x144	11	No gene	chr11:131052374 (GRCh38)	rs61198871	A/G	Ludwig et al. (2017)
	105	12	NINJ2	12p13.33 (chr12:564,296-663,779(GRCh38/hg38))	rs722097	G/A	Bohmer et al. (2018)
	106	12	TSPAN11	12p11.21 (chr12:30,926,428-31,016,490(GRCh38/hg38))	rs972812	A/G	Ludwig et al. (2017)
	107	12	COL2A1	12q13.11 (chr12:47,972,965-48,025,286 (GRCh38/hg38))	rs1793949	G/A	Nikopensius et al. (2010a)
	107	12	COL2A1	12q13.11 (chr12:47,972,965-48,025,286 (GRCh38/hg38))	rs6823	G/C	Nikopensius et al. (2010a)
	107	12	COL2A1	12q13.11 (chr12:47,972,965-48,025,286 (GRCh38/hg38))	rs12228854	G/T	Nikopensius et al. (2010a)
	107	12	COL2A1	12q13.11 (chr12:47,972,965-48,025,286 (GRCh38/hg38))	rs12368284	A/G	Nikopensius et al. (2010a)
	107	12	COL2A1	12q13.11 (chr12:47,972,965-48,025,286 (GRCh38/hg38))	rs10875713	A/T	Nikopensius et al. (2010a)
	107	12	COL2A1	12q13.11 (chr12:47,972,965-48,025,286 (GRCh38/hg38))	rs11168359	G/A	Nikopensius et al. (2010a)
	108	12	BEST3/LOC105369823	12q15 (chr12:69,643,360-69,699,476 (GRCh38/hg38)/chr12:69,624,433-69,639,013(GRCh38/hg38))	rs1373453	T/C	Ludwig et al. (2017)
	109	12	PAH	12q23.2 (chr12:102,836,889-102,958,410 (GRCh38/hg38))	rs1801153	G/A	Hozyasz et al. (2014b)
	109	12	PAH	12q23.2 (chr12:102,836,889-102,958,410 (GRCh38/hg38))	rs5030858	C/T	Hozyasz et al. (2014b)
	109	12	PAH	12q23.2 (chr12:102,836,889-102,958,410 (GRCh38/hg38))	rs12425434	C/T	Hozyasz et al. (2014b)
	109	12	PAH	12q23.2 (chr12:102,836,889-102,958,410 (GRCh38/hg38))	rs1722392	C/T	Hozyasz et al. (2014b)
	109	12	PAH	12q23.2 (chr12:102,836,889-102,958,410 (GRCh38/hg38))	rs7485331	C/A	Hozyasz et al. (2014b)
	x145	12	No gene	chr12:106299665 (GRCh38)	rs10861573	T/G	Ludwig et al. (2017)
	x146	13	No gene	13q31.1 (chr13:80094739 (GRCh38))	rs9574565	T/C	Nikopensius et al. (2010b)
	110	13	ZIC2	13q32.3 (chr13:99,981,772-99,986,765(GRCh38/hg38))	rs13542	A/G	Ludwig et al. (2017)
	111	14	MMP14	14q11.2 (chr14:22,836,533-22,849,027 (GRCh38/hg38))	rs1042704	A/G	Letra et al. (2012)
	x147	14	No gene	chr14:30804293 (GRCh38)	rs58832733	T/C	Ludwig et al. (2017)
	112	14	PAX9	14q13.3 (chr14:36,657,568-36,679,715 (GRCh38/hg38))	rs4904210	G/C	Mostowska et al. (2010b)
	x148	14	No gene	chr14:51380374 (GRCh38)	rs11625784	T/A	Ludwig et al. (2017)
	x149	14	No gene	chr14:51389391 (GRCh38)	rs4901118	A/G	Ludwig et al. (2017)
	113	14	BMP4	14q22.2 (chr14:53,949,736-53,958,761 (GRCh38/hg38))	rs17563	G/A	Kempa et al. (2014)
	113	14	BMP4	14q22.2 (chr14:53,949,736-53,958,761 (GRCh38/hg38))	rs2071047	G/A	Kempa et al. (2014)
	113	14	BMP4	14q22.2 (chr14:53,949,736-53,958,761 (GRCh38/hg38))	rs1957860	T/C	Kempa et al. (2014)
	114	14	GCH1	14q22.2 (chr14:54,842,005-54,902,885 (GRCh38/hg38))	rs10483639	G/C	Hozyasz et al. (2016)
	114	14	GCH1	14q22.2 (chr14:54,842,005-54,902,885 (GRCh38/hg38))	rs841	C/T	Hozyasz et al. (2016)
	114	14	GCH1	14q22.2 (chr14:54,842,005-54,902,885 (GRCh38/hg38))	rs4411417	T/C	Hozyasz et al. (2016)
	114	14	GCH1	14q22.2 (chr14:54,842,005-54,902,885 (GRCh38/hg38))	rs17128050	T/C	Hozyasz et al. (2016)
	114	14	GCH1	14q22.2 (chr14:54,842,005-54,902,885 (GRCh38/hg38))	rs8004018	A/G	Hozyasz et al. (2016)
	114	14	GCH1	14q22.2 (chr14:54,842,005-54,902,885 (GRCh38/hg38))	rs3783641	T/A	Hozyasz et al. (2016)
	114	14	GCH1	14q22.2 (chr14:54,842,005-54,902,885 (GRCh38/hg38))	rs3759664	C/T	Hozyasz et al. (2016)
	114	14	GCH1	14q22.2 (chr14:54,842,005-54,902,885 (GRCh38/hg38))	rs8007267	C/T	Hozyasz et al. (2016)
	114	14	GCH1	14q22.2 (chr14:54,842,005-54,902,885 (GRCh38/hg38))	rs17128077	C/T	Hozyasz et al. (2016)
	116	14	TGFB3	14q24.3 (chr14:75,958,097-75,982,991 (GRCh38/hg38))	CA repeat polymorphism	(CA)n	Lidral et al. (1998), Mitchell et al. (2001), Romitti et al. (1999)
	116	14	TGFB3	14q24.3 (chr14:75,958,097-75,982,991 (GRCh38/hg38))	rs8011635	C/T	Jagomagi et al. (2010)
	116	14	TGFB3	14q24.3 (chr14:75,958,097-75,982,991 (GRCh38/hg38))	rs2268624	C/G	Mostowska et al. (2010b)
	117	14	ADCK1	14q24.3 (chr14:77,800,065-77,935,014(GRCh38/hg38))	rs8009619	T/G	Bohmer et al. (2018)
	117	14	ADCK1	14q24.3 (chr14:77,800,065-77,935,014(GRCh38/hg38))	rs3825688	C/A	Ludwig et al. (2017)
	118	14	LINC02299	14q32.2 (chr14:96,738,021-96,793,084(GRCh38/hg38))	rs113033521	G/C	Ludwig et al. (2017)
	119	14	JAG2	14q32.33 (chr14:105,140,981-105,168,824 (GRCh38/hg38))	rs10134946	C/T	Nikopensius et al. (2010a)
	119	14	JAG2	14q32.33 (chr14:105,140,981-105,168,824 (GRCh38/hg38))	rs11624283	A/G	Jagomagi et al. (2010)
	119	14	JAG2	14q32.33 (chr14:105,140,981-105,168,824 (GRCh38/hg38))	rs2056860	C/T	Jagomagi et al. (2010)
	119	14	JAG2	14q32.33 (chr14:105,140,981-105,168,824 (GRCh38/hg38))	rs1022431	C/A	Jagomagi et al. (2010)
	120	15	GABRB3	15q12 (chr15:26,543,546-26,939,539 (GRCh38/hg38))	rs2017247	G/A	Carter et al. (2010)
	120	15	GABRB4	15q12 (chr15:26,543,546-26,939,539 (GRCh38/hg38))	rs11637141	C/T	Carter et al. (2010)
	121	15	GREM1	15q13.3 (chr15:32,717,974-32,745,106 (GRCh38/hg38))	rs16969681	C/T	Mostowska et al. (2015)
	121	15	GREM1	15q13.3 (chr15:32,717,974-32,745,106 (GRCh38/hg38))	rs16969816	G/A	Mostowska et al. (2015)
	121	15	GREM1	15q13.3 (chr15:32,717,974-32,745,106 (GRCh38/hg38))	rs16969862	A/G	Mostowska et al. (2015)
	121	15	GREM1	15q13.3 (chr15:32,717,974-32,745,106 (GRCh38/hg38))	rs11632715	A/G	Mostowska et al. (2015)
	121	15	GREM1	15q13.3 (chr15:32,717,974-32,745,106 (GRCh38/hg38))	rs7162202	T/G	Mostowska et al. (2015)
	121	15	GREM1	15q13.3 (chr15:32,717,974-32,745,106 (GRCh38/hg38))	rs17525764	C/T	Mostowska et al. (2015)
	121	15	GREM1	15q13.3 (chr15:32,717,974-32,745,106 (GRCh38/hg38))	rs10318	C/T	Mostowska et al. (2015)
	121	15	GREM1	15q13.3 (chr15:32,717,974-32,745,106 (GRCh38/hg38))	rs568143803 (GREM1_G>A)	G/A	Al Chawa et al. (2014)
	121	15	GREM1	15q13.3 (chr15:32,717,974-32,745,106 (GRCh38/hg38))	rs955784329 (GREM2_G>C)	G/C	Al Chawa et al. (2014)
	121	15	GREM1	15q13.3 (chr15:32,717,974-32,745,106 (GRCh38/hg38))	rs111262341	C/G	Al Chawa et al. (2014)
	121	15	GREM1	15q13.3 (chr15:32,717,974-32,745,106 (GRCh38/hg38))	rs2280738	C/G	Al Chawa et al. (2014)
	121	15	GREM1	15q13.3 (chr15:32,717,974-32,745,106 (GRCh38/hg38))	rs201006159	C/G	Al Chawa et al. (2014)
	121	15	GREM1	15q13.3 (chr15:32,717,974-32,745,106 (GRCh38/hg38))	rs117317622	C/A	Al Chawa et al. (2014)
	121	15	GREM1	15q13.3 (chr15:32,717,974-32,745,106 (GRCh38/hg38))	rs137899769	C/T	Al Chawa et al. (2014)
	121	15	GREM1	15q13.3 (chr15:32,717,974-32,745,106 (GRCh38/hg38))	rs544071898 (GREM3_G>T)	G/T	Al Chawa et al. (2014)
	121	15	GREM1	15q13.3 (chr15:32,717,974-32,745,106 (GRCh38/hg38))	rs147141645	G/C	Al Chawa et al. (2014)
	121	15	GREM1	15q13.3 (chr15:32,717,974-32,745,106 (GRCh38/hg38))	rs3812933	A/G	Al Chawa et al. (2014)
	121	15	GREM1	15q13.3 (chr15:32,717,974-32,745,106 (GRCh38/hg38))	rs554384994 (GREM4_T>C)	T/C	Al Chawa et al. (2014)
	121	15	GREM1	15q13.3 (chr15:32,717,974-32,745,106 (GRCh38/hg38))	rs776134126 (GREM5_C>T)	C/T	Al Chawa et al. (2014)
	121	15	GREM1	15q13.3 (chr15:32,717,974-32,745,106 (GRCh38/hg38))	rs151194761	G/A	Al Chawa et al. (2014)
	121	15	GREM1	15q13.3 (chr15:32,717,974-32,745,106 (GRCh38/hg38))	rs201134502	C/A/G	Al Chawa et al. (2014)
	122	15	RAD51	15q15.1 (chr15:40,694,774-40,732,340 (GRCh38/hg38))	rs2619681	C/T	Mostowska et al. (2014)
	122	15	RAD51	15q15.1 (chr15:40,694,774-40,732,340 (GRCh38/hg38))	rs7177265	T/C	Mostowska et al. (2014)
	123	15	FGF7	15q21.2 (chr15:49,423,178-49,488,775 (GRCh38/hg38))	rs2413958	A/C	Menezes et al. (2008)
	124	15	PIAS1	15q23 (chr15:68,054,179-68,198,603 (GRCh38/hg38))	rs12438361	T/C	Carta et al. (2012)
	124	15	PIAS1	15q23 (chr15:68,054,179-68,198,603 (GRCh38/hg38))	rs3759823	T/C	Carta et al. (2012)
	124	15	PIAS1	15q23 (chr15:68,054,179-68,198,603 (GRCh38/hg38))	rs75673552	G/A	Carta et al. (2012)
	124	15	PIAS1	15q23 (chr15:68,054,179-68,198,603 (GRCh38/hg38))	rs74020066	G/T	Carta et al. (2012)
	125	15	CYP1A1	15q24.1 (chr15:74,719,542-74,725,610 (GRCh38/hg38))	NcoI	Isoleucine (WT allele)/valine (G allele)	Van Rooij et al. (2001)
	126	15	BLM	15q26.1 (chr15:90,717,327-90,816,166 (GRCh38/hg38))	rs7162960	A/G	Mostowska et al. (2014)
	126	15	BLM	15q26.1 (chr15:90,717,327-90,816,166 (GRCh38/hg38))	rs2227935	C/T	Mostowska et al. (2014)
	126	15	BLM	15q26.1 (chr15:90,717,327-90,816,166 (GRCh38/hg38))	rs2227933	G/A	Mostowska et al. (2014)
	126	15	BLM	15q26.1 (chr15:90,717,327-90,816,166 (GRCh38/hg38))	rs401549	A/G	Mostowska et al. (2014)
	127	16	AXIN1	16p13.3 (chr16:287,440-361,497 (GRCh38/hg38))	rs214250	C/T	Vijayan et al. (2018)
	127	16	AXIN1	16p13.3 (chr16:287,440-361,497 (GRCh38/hg38))	rs214249	A/C	Vijayan et al. (2018)
	127	16	AXIN1	16p13.3 (chr16:287,440-361,497 (GRCh38/hg38))	rs2301522	G/A	Vijayan et al. (2018)
	127	16	AXIN1	16p13.3 (chr16:287,440-361,497 (GRCh38/hg38))	rs7359414	G/T	Vijayan et al. (2018)
	127	16	AXIN1	16p13.3 (chr16:287,440-361,497 (GRCh38/hg38))	rs214252	A/G	Mostowska et al. (2012a)
	127	16	AXIN1	16p13.3 (chr16:287,440-361,497 (GRCh38/hg38))	rs11649255	T/C	Mostowska et al. (2012a)
	127	16	AXIN1	16p13.3 (chr16:287,440-361,497 (GRCh38/hg38))	rs9921222	C/T	Mostowska et al. (2012a)
	127	16	AXIN1	16p13.3 (chr16:287,440-361,497 (GRCh38/hg38))	rs1805105	C/T	Mostowska et al. (2012a)
	128	16	MMP25	16p13.3 (chr16:3,045,963-3,060,729 (GRCh38/hg38))	rs7188573	T/C	Nikopensius et al. (2011)
	128	16	MMP25	16p13.3 (chr16:3,045,963-3,060,729 (GRCh38/hg38))	rs2360167	G/T	Letra et al. (2012)
	x150	16	No gene	16q12.2 (chr16:54822759 (GRCh38))	rs4435250	C/T	Bohmer et al. (2018)
	129	16	MMP2	16q12.2 (chr16:55,389,700-55,506,691 (GRCh38/hg38))	rs243865	C/T	Letra et al. (2012)
	129	16	MMP2	16q12.2 (chr16:55,389,700-55,506,691 (GRCh38/hg38))	rs2285053	C/T	Letra et al. (2012)
	129	16	MMP2	16q12.2 (chr16:55,389,700-55,506,691 (GRCh38/hg38))	rs243847	T/C	Letra et al. (2012)
	129	16	MMP2	16q12.2 (chr16:55,389,700-55,506,691 (GRCh38/hg38))	rs2287074	G/A	Letra et al. (2012)
	129	16	MMP2	16q12.2 (chr16:55,389,700-55,506,691 (GRCh38/hg38))	rs9923304	C/T	Letra et al. (2012)
	129	16	MMP2	16q12.2 (chr16:55,389,700-55,506,691 (GRCh38/hg38))	rs11639960	A/G	Letra et al. (2012)
	130	16	CDH1	16q22.1 (chr16:68,737,292-68,835,542 (GRCh38/hg38))	rs16260	C/A	Hozyasz et al. (2014a)
	130	16	CDH1	16q22.1 (chr16:68,737,292-68,835,542 (GRCh38/hg38))	rs7186053	G/A	Hozyasz et al. (2014a)
	130	16	CDH1	16q22.1 (chr16:68,737,292-68,835,542 (GRCh38/hg38))	rs4783573	A/G	Hozyasz et al. (2014a)
	130	16	CDH1	16q22.1 (chr16:68,737,292-68,835,542 (GRCh38/hg38))	rs16958383	G/A	Hozyasz et al. (2014a)
	130	16	CDH1	16q22.1 (chr16:68,737,292-68,835,542 (GRCh38/hg38))	rs1801552	C/T	Hozyasz et al. (2014a)
	131	16	CRISPLD2	16q24.1 (chr16:84,819,981-84,920,768 (GRCh38/hg38))	rs12051468	A/G	Carter et al. (2010)
	131	16	CRISPLD2	16q24.1 (chr16:84,819,981-84,920,768 (GRCh38/hg38))	rs8061351	T/C	Carter et al. (2010)
	131	16	CRISPLD2	16q24.1 (chr16:84,819,981-84,920,768 (GRCh38/hg38))	rs721005	C/G	Carter et al. (2010)
	131	16	CRISPLD2	16q24.1 (chr16:84,819,981-84,920,768 (GRCh38/hg38))	rs1546124	C/G	Carter et al. (2010)
	131	16	CRISPLD2	16q24.1 (chr16:84,819,981-84,920,768 (GRCh38/hg38))	rs16974880	T/G	Carter et al. (2010)
	131	16	CRISPLD2	16q24.1 (chr16:84,819,981-84,920,768 (GRCh38/hg38))	rs4783099	C/T	Carter et al. (2010)
	132	16	SLC7A5 (LAT1)	16q24.2 (chr16:87,830,023-87,869,507 (GRCh38/hg38))	rs16943315	G/A	Hozyasz et al. (2014b)
	132	16	SLC7A5 (LAT1)	16q24.2 (chr16:87,830,023-87,869,507 (GRCh38/hg38))	rs8052746	G/A	Hozyasz et al. (2014b)
	132	16	SLC7A5 (LAT1)	16q24.2 (chr16:87,830,023-87,869,507 (GRCh38/hg38))	rs6540092	C/A	Hozyasz et al. (2014b)
	132	16	SLC7A5 (LAT1)	16q24.2 (chr16:87,830,023-87,869,507 (GRCh38/hg38))	rs4465613	C/T	Hozyasz et al. (2014b)
	134	17	PEMT	17p11.2 (chr17:17,505,563-17,591,708 (GRCh38/hg38))	rs4244593	C/A	Mostowska et al. (2010a)
	134	17	PEMT	17p11.2 (chr17:17,505,563-17,591,708 (GRCh38/hg38))	rs4646406	A/T	Mostowska et al. (2010a)
	135	17	LINC01989	17q12 (chr17:34,157,181-34,196,204 (GRCh38/hg38))	rs4795884	A/G	Machida et al. (2009)
	135	17	LINC01989	17q12 (chr17:34,157,181-34,196,204 (GRCh38/hg38))	rs4795885	G/A	Machida et al. (2009)
	136	17	CCL2	17q12 (chr17:34,255,218-34,257,203 (GRCh38/hg38))	rs1860188	C/T	Machida et al. (2009)
	136	17	CCL2	17q12 (chr17:34,255,218-34,257,203 (GRCh38/hg38))	rs28730833	T/A,C	Machida et al. (2009)
	136	17	CCL2	17q12 (chr17:34,255,218-34,257,203 (GRCh38/hg38))	rs4586	T/C	Machida et al. (2009)
	137	17	RARA	17q21.2 (chr17:40,309,171-40,357,643 (GRCh38/hg38))	rs2229773	C/T	Carter et al. (2010)
	137	17	RARA	17q21.2 (chr17:40,309,171-40,357,643 (GRCh38/hg38))	PstI	Allele 2/Alelle 1	Chenevix-Trench et al. (1992), Vintiner et al. (1993)
	138	17	BRCA1	17q21.31 (chr17:43,044,295-43,170,245 (GRCh38/hg38))	rs8176318	G/T	Mostowska et al. (2014)
	138	17	BRCA1	17q21.31 (chr17:43,044,295-43,170,245 (GRCh38/hg38))	rs16941	A/G	Mostowska et al. (2014)
	138	17	BRCA1	17q21.31 (chr17:43,044,295-43,170,245 (GRCh38/hg38))	rs1799950	A/G	Mostowska et al. (2014)
	139	17	WNT3	17q21.32 (17q21.31-q21.32) (chr17:46,762,506-46,833,154 (GRCh38/hg38))	rs3809857	G/T	Mostowska et al. (2012c)
	139	17	WNT3	17q21.32 (17q21.31-q21.32) (chr17:46,762,506-46,833,154 (GRCh38/hg38))	rs7207916	G/A	Mostowska et al. (2012c)
	139	17	WNT3	17q21.32 (17q21.31-q21.32) (chr17:46,762,506-46,833,154 (GRCh38/hg38))	rs142167	G/A	Menezes et al. (2010)
	139	17	WNT3	17q21.32 (17q21.31-q21.32) (chr17:46,762,506-46,833,154 (GRCh38/hg38))	rs199498	C/T	Menezes et al. (2010)
	139	17	WNT3	17q21.32 (17q21.31-q21.32) (chr17:46,762,506-46,833,154 (GRCh38/hg38))	rs199506	G/A	Lace et al. (2011)
	139	17	WNT3	17q21.32 (17q21.31-q21.32) (chr17:46,762,506-46,833,154 (GRCh38/hg38))	rs8080199	A/G	Lace et al. (2011)
	139	17	WNT3	17q21.32 (17q21.31-q21.32) (chr17:46,762,506-46,833,154 (GRCh38/hg38))	rs11655598	C/G	Lace et al. (2011)
	139	17	WNT3	17q21.32 (17q21.31-q21.32) (chr17:46,762,506-46,833,154 (GRCh38/hg38))	rs7218567	C/A	Lace et al. (2011)
	139	17	WNT3	17q21.32 (17q21.31-q21.32) (chr17:46,762,506-46,833,154 (GRCh38/hg38))	rs916888	T/C	Lace et al. (2011)
	139	17	WNT3	17q21.32 (17q21.31-q21.32) (chr17:46,762,506-46,833,154 (GRCh38/hg38))	rs199494	A/G	Lace et al. (2011)
	139	17	WNT3	17q21.32 (17q21.31-q21.32) (chr17:46,762,506-46,833,154 (GRCh38/hg38))	rs3933653	C/T	Lace et al. (2011)
	139	17	WNT3	17q21.32 (17q21.31-q21.32) (chr17:46,762,506-46,833,154 (GRCh38/hg38))	rs11653738	T/C	Lace et al. (2011), Nikopensius et al. (2010a)
	139	17	WNT3	17q21.32 (17q21.31-q21.32) (chr17:46,762,506-46,833,154 (GRCh38/hg38))	rs199496	G/A	Lace et al. (2011)
	139	17	WNT3	17q21.32 (17q21.31-q21.32) (chr17:46,762,506-46,833,154 (GRCh38/hg38))	rs1563304	C/T	Lace et al. (2011)
	139	17	WNT3	17q21.32 (17q21.31-q21.32) (chr17:46,762,506-46,833,154 (GRCh38/hg38))	rs3933652	C/T	Lace et al. (2011)
	139	17	WNT3	17q21.32 (17q21.31-q21.32) (chr17:46,762,506-46,833,154 (GRCh38/hg38))	rs199497	T/C	Lace et al. (2011)
	139	17	WNT3	17q21.32 (17q21.31-q21.32) (chr17:46,762,506-46,833,154 (GRCh38/hg38))	rs11658976	A/G	Lace et al. (2011)
	140	17	WNT9B	17q21.32 (chr17:46,833,201-46,886,775 (GRCh38/hg38))	rs1105127	G/C	Lace et al. (2011), Nikopensius et al. (2011)
	140	17	WNT9B	17q21.32 (chr17:46,833,201-46,886,775 (GRCh38/hg38))	rs197915	A/G	Menezes et al. (2010)
	140	17	WNT9B	17q21.32 (chr17:46,833,201-46,886,775 (GRCh38/hg38))	rs7212221	C/T	Lace et al. (2011)
	140	17	WNT9B	17q21.32 (chr17:46,833,201-46,886,775 (GRCh38/hg38))	rs2083798	A/G	Lace et al. (2011)
	140	17	WNT9B	17q21.32 (chr17:46,833,201-46,886,775 (GRCh38/hg38))	rs12150651	T/C	Lace et al. (2011)
	140	17	WNT9B	17q21.32 (chr17:46,833,201-46,886,775 (GRCh38/hg38))	rs1373089	A/G	Lace et al. (2011)
	140	17	WNT9B	17q21.32 (chr17:46,833,201-46,886,775 (GRCh38/hg38))	rs12952746	C/T	Lace et al. (2011)
	140	17	WNT9B	17q21.32 (chr17:46,833,201-46,886,775 (GRCh38/hg38))	rs11079740	G/C	Lace et al. (2011)
	140	17	WNT9B	17q21.32 (chr17:46,833,201-46,886,775 (GRCh38/hg38))	rs8069437	C/T	Lace et al. (2011)
	140	17	WNT9B	17q21.32 (chr17:46,833,201-46,886,775 (GRCh38/hg38))	rs7220040	A/G	Lace et al. (2011)
	140	17	WNT9B	17q21.32 (chr17:46,833,201-46,886,775 (GRCh38/hg38))	rs17603901	C/T	Lace et al. (2011)
	140	17	WNT9B	17q21.32 (chr17:46,833,201-46,886,775 (GRCh38/hg38))	rs11079738	G/A	Lace et al. (2011)
	140	17	WNT9B	17q21.32 (chr17:46,833,201-46,886,775 (GRCh38/hg38))	rs9894638	T/C	Lace et al. (2011)
	141	17	HOXB3 (HOX2G)	17q21.32 (chr17:48,548,870-48,604,912 (GRCh38/hg38))	TaqI	Allele 2/Allele 1	Chenevix-Trench et al. (1992)
	141	17	HOXB3 (HOX2G)	17q21.32 (chr17:48,548,870-48,604,912 (GRCh38/hg38))	MspI	Allele 1/Allele 2	Chenevix-Trench et al. (1992)
	142	17	HOXB4 (HOX2F)	17q21.32 (chr17:48,575,507-48,578,381 (GRCh38/hg38))	MspI	Allele 1/Allele 2	Chenevix-Trench et al. (1992)
	143	17	NOG	17q22 (chr17:56,593,699-56,595,598 (GRCh38/hg38))	rs533084238 (NOG1_G>A)	G/A	Al Chawa et al. (2014)
	143	17	NOG	17q22 (chr17:56,593,699-56,595,598 (GRCh38/hg38))	rs758063548 (rs149382085)	A/G	Al Chawa et al. (2014)
	143	17	NOG	17q22 (chr17:56,593,699-56,595,598 (GRCh38/hg38))	rs199566527	G/A	Al Chawa et al. (2014)
	143	17	NOG	17q22 (chr17:56,593,699-56,595,598 (GRCh38/hg38))	rs1329496306 (NOG4_T>C)	T/C	Al Chawa et al. (2014)
	144	17	BRIP1	17q23.2 (chr17:61,679,186-61,863,937 (GRCh38/hg38))	rs4986764	C/T	Mostowska et al. (2014)
	144	17	BRIP1	17q23.2 (chr17:61,679,186-61,863,937 (GRCh38/hg38))	rs8075370	T/C	Mostowska et al. (2014)
	144	17	BRIP1	17q23.2 (chr17:61,679,186-61,863,937 (GRCh38/hg38))	rs9897121	C/T	Mostowska et al. (2014)
	144	17	BRIP1	17q23.2 (chr17:61,679,186-61,863,937 (GRCh38/hg38))	rs2048718	C/T	Mostowska et al. (2014)
	145	17	TANC2	17q23.2 (chr17:62,966,664-63,427,706(GRCh38/hg38))	rs16946713	A/G	Leslie et al. (2016a)
	145	17	TANC2	17q23.2 (chr17:62,966,664-63,427,706(GRCh38/hg38))	rs1588366	/G	Leslie et al. (2016a)
	146	17	PLEKHM1P1	17q24.1 (chr17:64,779,259-64,837,184(GRCh38/hg38))	rs1808191	C/A	Bohmer et al. (2018), Ludwig et al. (2017)
	146	17	PLEKHM1P1	17q24.1 (chr17:64,779,259-64,837,184(GRCh38/hg38))	rs9901569	T/C	Ludwig et al. (2017)
	147	17	AXIN2	17q24.1 (chr17:65,528,563-65,561,648 (GRCh38/hg38))	rs11867417	T/C	Krasone et al. (2014)
	147	17	AXIN2	17q24.1 (chr17:65,528,563-65,561,648 (GRCh38/hg38))	rs4074947	C/T	Mostowska et al. (2012a)
	147	17	AXIN2	17q24.1 (chr17:65,528,563-65,561,648 (GRCh38/hg38))	rs7224837	A/G	Mostowska et al. (2012a)
	147	17	AXIN2	17q24.1 (chr17:65,528,563-65,561,648 (GRCh38/hg38))	rs3923087	G/A	Mostowska et al. (2012a)
	148	17	TIMP2	17q25.3 (chr17:78,852,977-78,925,390 (GRCh38/hg38))	rs7502916	A/C	Nikopensius et al. (2011)
	148	17	TIMP2	17q25.3 (chr17:78,852,977-78,925,390 (GRCh38/hg38))	rs4789936	C/T	Nikopensius et al. (2011)
	148	17	TIMP2	17q25.3 (chr17:78,852,977-78,925,390 (GRCh38/hg38))	rs6501266	C/T	Nikopensius et al. (2011)
	148	17	TIMP2	17q25.3 (chr17:78,852,977-78,925,390 (GRCh38/hg38))	rs7211674	A/C	Nikopensius et al. (2011)
	148	17	TIMP2	17q25.3 (chr17:78,852,977-78,925,390 (GRCh38/hg38))	rs7212662	T/G	Nikopensius et al. (2011)
	148	17	TIMP2	17q25.3 (chr17:78,852,977-78,925,390 (GRCh38/hg38))	rs7218237	G/T	Nikopensius et al. (2010a)
	148	17	TIMP2	17q25.3 (chr17:78,852,977-78,925,390 (GRCh38/hg38))	rs8179096	C/T	Letra et al. (2012)
	148	17	TIMP2	17q25.3 (chr17:78,852,977-78,925,390 (GRCh38/hg38))	rs9894526	C/T	Letra et al. (2012)
	149	18	LAMA1	18p11.31 (chr18:6,941,742-7,117,814(GRCh38/hg38))	rs522402	A/G	Bohmer et al. (2018)
	150	18	FHOD3	18q12.2 (chr18:36,297,696-36,780,059(GRCh38/hg38))	rs903736	A/C	Bohmer et al. (2018)
	151	18	LOXHD1 (OFC11)	18q21.1 (chr18:46,476,961-46,657,220 (GRCh38/hg38))	rs328149	A/G	Nikopensius et al. (2010a)
	152	18	PIAS2	18q21.1 (chr18:46,803,218-46,920,167 (GRCh38/hg38))	rs72909104	T/G	Carta et al. (2012)
	152	18	PIAS2	18q21.1 (chr18:46,803,218-46,920,167 (GRCh38/hg38))	rs644731	A/G	Carta et al. (2012)
	152	18	PIAS2	18q21.1 (chr18:46,803,218-46,920,167 (GRCh38/hg38))	rs72907142	G/T	Carta et al. (2012)
	153	18	BCL2	18q21.33 (chr18:63,123,346-63,320,128 (GRCh38/hg38))	EcoRI	Allele 2/Allele 1	Chenevix-Trench et al. (1992)
	154	19	MKNK2	19p13.3 (chr19:2,037,465-2,051,244(GRCh38/hg38))	rs880183	G/A	Bohmer et al. (2018)
	154	19	MKNK2	19p13.3 (chr19:2,037,465-2,051,244(GRCh38/hg38))	rs3746101	T/G	Ludwig et al. (2017)
	155	19	AP3D1	19p13.3 (chr19:2,100,988-2,164,468(GRCh38/hg38))	rs1017084	T/C	Bohmer et al. (2018)
	156	19	RHPN2	19q13.11 (chr19:32,978,592-33,064,918(GRCh38/hg38))	rs11881514	/A	Leslie et al. (2016a)
	156	19	RHPN2	19q13.11 (chr19:32,978,592-33,064,918(GRCh38/hg38))	rs73039426	/T	Leslie et al. (2016a)
	156	19	RHPN2	19q13.11 (chr19:32,978,592-33,064,918(GRCh38/hg38))	rs8112217	/G	Leslie et al. (2016a)
	157	19	TGFB1	19q13.2 (chr19:41,301,587-41,353,933 (GRCh38/hg38))	rs1800471	C/G	Stoll et al. (2004)
	157	19	TGFB1	19q13.2 (chr19:41,301,587-41,353,933 (GRCh38/hg38))	rs1800472	G/A	Stoll et al. (2004)
	158	19	PVR	19q13.31 (chr19:44,643,798-44,666,162 (GRCh38/hg38))	rs11540085	C/T	Sozen et al. (2009b)
	158	19	PVR	19q13.31 (chr19:44,643,798-44,666,162 (GRCh38/hg38))	rs1058402	G/A	Sozen et al. (2009b)
	158	19	PVR	19q13.31 (chr19:44,643,798-44,666,162 (GRCh38/hg38))	rs203710	G/A	Sozen et al. (2009b)
	159	19	BCL3	19q13.32 (chr19:44,747,705-44,760,044 (GRCh38/hg38))	rs10401176	C/T	Lace et al. (2012)
	159	19	BCL3	19q13.32 (chr19:44,747,705-44,760,044 (GRCh38/hg38))	rs8100239	T/A	Jagomagi et al. (2010)
	159	19	BCL3	19q13.32 (chr19:44,747,705-44,760,044 (GRCh38/hg38))	rs8103315	C/A	Jagomagi et al. (2010)
	160	19	NECTIN2 (PVRL2)	19q13.32 (chr19:44,846,136-44,889,228 (GRCh38/hg38))	rs519113	C/G	Jagomagi et al. (2010), Nikopensius et al. (2011)
	160	19	NECTIN2 (PVRL2)	19q13.32 (chr19:44,846,136-44,889,228 (GRCh38/hg38))	rs2075642	G/A	Jagomagi et al. (2010), Nikopensius et al. (2011)
	160	19	NECTIN2 (PVRL2)	19q13.32 (chr19:44,846,136-44,889,228 (GRCh38/hg38))	rs6859	G/A	Nikopensius et al. (2010a)
	160	19	NECTIN2 (PVRL2)	19q13.32 (chr19:44,846,136-44,889,228 (GRCh38/hg38))	rs283814	G/A	Sozen et al. (2009b)
	160	19	NECTIN2 (PVRL2)	19q13.32 (chr19:44,846,136-44,889,228 (GRCh38/hg38))	rs41290128	G/A	Sozen et al. (2009b)
	161	19	CLPTM1	19q13.32 (chr19:44,954,585-44,993,346 (GRCh38/hg38))	rs5127	G/T	Nikopensius et al. (2010a)
	161	19	CLPTM1	19q13.32 (chr19:44,954,585-44,993,346 (GRCh38/hg38))	rs16979595	G/A	Nikopensius et al. (2010a)
	161	19	CLPTM1	19q13.32 (chr19:44,954,585-44,993,346 (GRCh38/hg38))	rs3786505	A/G	Carter et al. (2010)
	161	19	CLPTM1	19q13.32 (chr19:44,954,585-44,993,346 (GRCh38/hg38))	rs204468	C/T	Carter et al. (2010)
	161	19	CLPTM1	19q13.32 (chr19:44,954,585-44,993,346 (GRCh38/hg38))	rs7257610	G/A	Carter et al. (2010)
	162	20	BMP2	20p12.3 (chr20:6,767,686-6,780,263 (GRCh38/hg38))	rs6085682	G/A	Nikopensius et al. (2011)
	162	20	BMP2	20p12.3 (chr20:6,767,686-6,780,263 (GRCh38/hg38))	rs6054516	C/T	Nikopensius et al. (2011)
	162	20	BMP2	20p12.3 (chr20:6,767,686-6,780,263 (GRCh38/hg38))	rs7270163	A/G	Nikopensius et al. (2010a)
	162	20	BMP2	20p12.3 (chr20:6,767,686-6,780,263 (GRCh38/hg38))	rs235742	A/T	Nikopensius et al. (2010a)
	162	20	BMP2	20p12.3 (chr20:6,767,686-6,780,263 (GRCh38/hg38))	rs1980499	T/C	Nikopensius et al. (2010a)
	162	20	BMP2	20p12.3 (chr20:6,767,686-6,780,263 (GRCh38/hg38))	rs17731603	A/G	Nikopensius et al. (2010a)
	163	20	DNMT3B	20q11.21 (chr20:32,762,385-32,809,356(GRCh38/hg38))	rs2424913	C/T	Karas Kuželički et al. (2018)
	164	20	E2F1	20q11.22 (chr20:33,675,477-33,686,404 (GRCh38/hg38))	rs3213180	C/G	Mostowska et al. (2014)
	164	20	E2F1	20q11.22 (chr20:33,675,477-33,686,404 (GRCh38/hg38))	rs2071054	T/C	Mostowska et al. (2014)
	166	20	MMP9	20q13.12 (chr20:46,008,908-46,016,561 (GRCh38/hg38))	rs6094237	A/T	Nikopensius et al. (2011)
	166	20	MMP9	20q13.12 (chr20:46,008,908-46,016,561 (GRCh38/hg38))	rs3918253	C/T	Letra et al. (2012)
	166	20	MMP9	20q13.12 (chr20:46,008,908-46,016,561 (GRCh38/hg38))	rs17577	G/A	Letra et al. (2012)
	167	21	CBS	21q22.3 (chr21:43,053,191-43,076,943 (GRCh38/hg38))	844ins68	W/I	Mostowska et al. (2010a)
	168	21	SUMO3	21q22.3 (chr21:44,805,617-44,818,779 (GRCh38/hg38) )	rs13050872	G/C	Carta et al. (2012)
	168	21	SUMO3	21q22.3 (chr21:44,805,617-44,818,779 (GRCh38/hg38) )	rs2838697	G/T	Carta et al. (2012)
	169	21	SLC19A1 (RFC1)	21q22.3 (chr21:45,493,572-45,573,365 (GRCh38/hg38))	rs1051266	G/A	Karas Kuželički et al. (2018)
	171	22	TIMP3	22q12.3 (chr22:32,800,816-32,863,043 (GRCh38/hg38))	rs242082	C/T	Nikopensius et al. (2010a)
	172	22	GSTT1	22q11.23 (chr22:270,308-278,486 (GRCh38/hg38))	*0 (null genotype)	not null/null	Chevrier et al. (2008), Lie et al. (2008), Van Rooij et al. (2001)
	173	X	TIMP1	Xp11.3 (chrX:47,582,291-47,586,791 (GRCh38/hg38))	rs6520279	C/T	Letra et al. (2012)
	173	X	TIMP1	Xp11.3 (chrX:47,582,291-47,586,791 (GRCh38/hg38))	rs5906435	C/T	Letra et al. (2012)
	The human gene database GeneCards (based on human reference genome version GRCh38/hg38) was used to extract the name, chromosome number and exact genomic location for each gene included.
	Characteristics of the references/studies are presented in Supplementary Table S1 and Supplementary Table S2, while abbreviations of gene names are given in Supplementary Table S4.
